# Supplementary material for: Homophily and the Speed of Social Mobilization: The Effect of Acquired and Ascribed Traits
Source: PLoS One. 2014 Apr 16;9(4):e95140. doi: 10.1371/journal.pone.0095140 (PMC3989266; doi:10.1371/journal.pone.0095140)
Supplement: Code S1 — Anonymized data and code used to produce the reported analyses. (ZIP) [file pone.0095140.s004.zip]

Archive with 9 entries (8 files):
- Langley_networks.gml
- Langley_Recruits_anonymized_data.csv
- Langley_Recruits_anonymized_data_and_keys.xls
- __MACOSX/
- __MACOSX/._Langley_Recruits_anonymized_data_and_keys.xls
- Langley_Recruits_anonymized_data_field_keys.csv
- __MACOSX/._Langley_Recruits_anonymized_data_field_keys.csv
- Manuscript_Code.ipynb
- Manuscript_Code.py
