# Supplementary material for: Homophily and the Speed of Social Mobilization: The Effect of Acquired and Ascribed Traits
Source: PLoS One. 2014 Apr 16;9(4):e95140. doi: 10.1371/journal.pone.0095140 (PMC3989266; doi:10.1371/journal.pone.0095140)
Supplement: Code S1 — Anonymized data and code used to produce the reported analyses. (ZIP) [file pone.0095140.s004.zip › Langley_networks.gml]

graph [
  directed 1
  node [
    id 0
    label 1
    heard_from 0
    depth 0
  ]
  node [
    id 1
    label 2
    heard_from 0
    depth 0
  ]
  node [
    id 2
    label 3
    heard_from 0
    depth 0
  ]
  node [
    id 3
    label 4
    heard_from 0
    depth 0
  ]
  node [
    id 4
    label 5
    heard_from 0
    depth 0
  ]
  node [
    id 5
    label 6
    heard_from 0
    depth 0
  ]
  node [
    id 6
    label 7
    heard_from 0
    depth 1
  ]
  node [
    id 7
    label 8
    heard_from 5
    depth 0
  ]
  node [
    id 8
    label 9
    heard_from 0
    depth 0
  ]
  node [
    id 9
    label 10
    heard_from 0
    depth 0
  ]
  node [
    id 10
    label 11
    heard_from 0
    depth 0
  ]
  node [
    id 11
    label 12
    heard_from 0
    depth 0
  ]
  node [
    id 12
    label 13
    heard_from 0
    depth 0
  ]
  node [
    id 13
    label 14
    heard_from 0
    depth 0
  ]
  node [
    id 14
    label 15
    heard_from 0
    depth 1
  ]
  node [
    id 15
    label 16
    heard_from 0
    depth 0
  ]
  node [
    id 16
    label 17
    heard_from 0
    depth 1
  ]
  node [
    id 17
    label 18
    heard_from 0
    depth 1
  ]
  node [
    id 18
    label 19
    heard_from 0
    depth 0
  ]
  node [
    id 19
    label 20
    heard_from 0
    depth 1
  ]
  node [
    id 20
    label 21
    heard_from 0
    depth 0
  ]
  node [
    id 21
    label 22
    heard_from 0
    depth 1
  ]
  node [
    id 22
    label 23
    heard_from 0
    depth 1
  ]
  node [
    id 23
    label 24
    heard_from 0
    depth 1
  ]
  node [
    id 24
    label 25
    heard_from 0
    depth 0
  ]
  node [
    id 25
    label 26
    heard_from 0
    depth 0
  ]
  node [
    id 26
    label 27
    heard_from 0
    depth 1
  ]
  node [
    id 27
    label 28
    heard_from 1
    depth 1
  ]
  node [
    id 28
    label 29
    heard_from 0
    depth 0
  ]
  node [
    id 29
    label 30
    heard_from 1
    depth 1
  ]
  node [
    id 30
    label 31
    heard_from 1
    depth 1
  ]
  node [
    id 31
    label 32
    heard_from 4
    depth 0
  ]
  node [
    id 32
    label 33
    heard_from 100
    depth 0
  ]
  node [
    id 33
    label 34
    heard_from 1
    depth 1
  ]
  node [
    id 34
    label 35
    heard_from 0
    depth 1
  ]
  node [
    id 35
    label 36
    heard_from 3
    depth 0
  ]
  node [
    id 36
    label 37
    heard_from 3
    depth 1
  ]
  node [
    id 37
    label 38
    heard_from 100
    depth 1
  ]
  node [
    id 38
    label 39
    heard_from 3
    depth 1
  ]
  node [
    id 39
    label 40
    heard_from 0
    depth 1
  ]
  node [
    id 40
    label 41
    heard_from 5
    depth 0
  ]
  node [
    id 41
    label 42
    heard_from 0
    depth 0
  ]
  node [
    id 42
    label 43
    heard_from 0
    depth 1
  ]
  node [
    id 43
    label 44
    heard_from 0
    depth 1
  ]
  node [
    id 44
    label 45
    heard_from 4
    depth 0
  ]
  node [
    id 45
    label 46
    heard_from 0
    depth 2
  ]
  node [
    id 46
    label 47
    heard_from 100
    depth 1
  ]
  node [
    id 47
    label 48
    heard_from 4
    depth 0
  ]
  node [
    id 48
    label 49
    heard_from 0
    depth 0
  ]
  node [
    id 49
    label 50
    heard_from 100
    depth 0
  ]
  node [
    id 50
    label 51
    heard_from 4
    depth 0
  ]
  node [
    id 51
    label 52
    heard_from 1
    depth 0
  ]
  node [
    id 52
    label 53
    heard_from 2
    depth 1
  ]
  node [
    id 53
    label 54
    heard_from 2
    depth 1
  ]
  node [
    id 54
    label 55
    heard_from 2
    depth 1
  ]
  node [
    id 55
    label 56
    heard_from 2
    depth 1
  ]
  node [
    id 56
    label 57
    heard_from 5
    depth 0
  ]
  node [
    id 57
    label 58
    heard_from 1
    depth 1
  ]
  node [
    id 58
    label 59
    heard_from 1
    depth 1
  ]
  node [
    id 59
    label 60
    heard_from 4
    depth 0
  ]
  node [
    id 60
    label 61
    heard_from 4
    depth 1
  ]
  node [
    id 61
    label 62
    heard_from 1
    depth 1
  ]
  node [
    id 62
    label 63
    heard_from 1
    depth 1
  ]
  node [
    id 63
    label 64
    heard_from 3
    depth 0
  ]
  node [
    id 64
    label 65
    heard_from 100
    depth 0
  ]
  node [
    id 65
    label 66
    heard_from 0
    depth 0
  ]
  node [
    id 66
    label 67
    heard_from 3
    depth 2
  ]
  node [
    id 67
    label 68
    heard_from 1
    depth 0
  ]
  node [
    id 68
    label 69
    heard_from 1
    depth 1
  ]
  node [
    id 69
    label 70
    heard_from 4
    depth 0
  ]
  node [
    id 70
    label 71
    heard_from 0
    depth 1
  ]
  node [
    id 71
    label 72
    heard_from 1
    depth 1
  ]
  node [
    id 72
    label 73
    heard_from 100
    depth 0
  ]
  node [
    id 73
    label 74
    heard_from 0
    depth 1
  ]
  node [
    id 74
    label 75
    heard_from 2
    depth 1
  ]
  node [
    id 75
    label 76
    heard_from 2
    depth 1
  ]
  node [
    id 76
    label 77
    heard_from 1
    depth 1
  ]
  node [
    id 77
    label 78
    heard_from 0
    depth 1
  ]
  node [
    id 78
    label 79
    heard_from 1
    depth 1
  ]
  node [
    id 79
    label 80
    heard_from 1
    depth 2
  ]
  node [
    id 80
    label 81
    heard_from 100
    depth 0
  ]
  node [
    id 81
    label 82
    heard_from 1
    depth 1
  ]
  node [
    id 82
    label 83
    heard_from 100
    depth 0
  ]
  node [
    id 83
    label 84
    heard_from 1
    depth 1
  ]
  node [
    id 84
    label 85
    heard_from 4
    depth 0
  ]
  node [
    id 85
    label 86
    heard_from 3
    depth 0
  ]
  node [
    id 86
    label 87
    heard_from 0
    depth 0
  ]
  node [
    id 87
    label 88
    heard_from 1
    depth 1
  ]
  node [
    id 88
    label 89
    heard_from 1
    depth 0
  ]
  node [
    id 89
    label 90
    heard_from 4
    depth 0
  ]
  node [
    id 90
    label 91
    heard_from 0
    depth 1
  ]
  node [
    id 91
    label 92
    heard_from 1
    depth 0
  ]
  node [
    id 92
    label 93
    heard_from 0
    depth 1
  ]
  node [
    id 93
    label 94
    heard_from 3
    depth 2
  ]
  node [
    id 94
    label 95
    heard_from 0
    depth 0
  ]
  node [
    id 95
    label 96
    heard_from 5
    depth 0
  ]
  node [
    id 96
    label 97
    heard_from 5
    depth 0
  ]
  node [
    id 97
    label 98
    heard_from 1
    depth 1
  ]
  node [
    id 98
    label 99
    heard_from 3
    depth 1
  ]
  node [
    id 99
    label 100
    heard_from 2
    depth 2
  ]
  node [
    id 100
    label 101
    heard_from 2
    depth 2
  ]
  node [
    id 101
    label 102
    heard_from 0
    depth 0
  ]
  node [
    id 102
    label 103
    heard_from 0
    depth 0
  ]
  node [
    id 103
    label 104
    heard_from 0
    depth 1
  ]
  node [
    id 104
    label 105
    heard_from 0
    depth 2
  ]
  node [
    id 105
    label 106
    heard_from 5
    depth 1
  ]
  node [
    id 106
    label 107
    heard_from 1
    depth 2
  ]
  node [
    id 107
    label 108
    heard_from 1
    depth 2
  ]
  node [
    id 108
    label 109
    heard_from 1
    depth 2
  ]
  node [
    id 109
    label 110
    heard_from 0
    depth 2
  ]
  node [
    id 110
    label 111
    heard_from 0
    depth 2
  ]
  node [
    id 111
    label 112
    heard_from 5
    depth 0
  ]
  node [
    id 112
    label 113
    heard_from 1
    depth 1
  ]
  node [
    id 113
    label 114
    heard_from 0
    depth 1
  ]
  node [
    id 114
    label 115
    heard_from 2
    depth 1
  ]
  node [
    id 115
    label 116
    heard_from 0
    depth 1
  ]
  node [
    id 116
    label 117
    heard_from 0
    depth 1
  ]
  node [
    id 117
    label 118
    heard_from 1
    depth 1
  ]
  node [
    id 118
    label 119
    heard_from 1
    depth 1
  ]
  node [
    id 119
    label 120
    heard_from 1
    depth 1
  ]
  node [
    id 120
    label 121
    heard_from 1
    depth 1
  ]
  node [
    id 121
    label 122
    heard_from 1
    depth 1
  ]
  node [
    id 122
    label 123
    heard_from 3
    depth 0
  ]
  node [
    id 123
    label 124
    heard_from 1
    depth 2
  ]
  node [
    id 124
    label 125
    heard_from 2
    depth 1
  ]
  node [
    id 125
    label 126
    heard_from 1
    depth 1
  ]
  node [
    id 126
    label 127
    heard_from 0
    depth 1
  ]
  node [
    id 127
    label 128
    heard_from 0
    depth 1
  ]
  node [
    id 128
    label 129
    heard_from 0
    depth 1
  ]
  node [
    id 129
    label 130
    heard_from 0
    depth 1
  ]
  node [
    id 130
    label 131
    heard_from 0
    depth 1
  ]
  node [
    id 131
    label 132
    heard_from 0
    depth 1
  ]
  node [
    id 132
    label 133
    heard_from 0
    depth 1
  ]
  node [
    id 133
    label 134
    heard_from 0
    depth 1
  ]
  node [
    id 134
    label 135
    heard_from 1
    depth 1
  ]
  node [
    id 135
    label 136
    heard_from 5
    depth 0
  ]
  node [
    id 136
    label 137
    heard_from 0
    depth 1
  ]
  node [
    id 137
    label 138
    heard_from 0
    depth 1
  ]
  node [
    id 138
    label 139
    heard_from 1
    depth 1
  ]
  node [
    id 139
    label 140
    heard_from 3
    depth 1
  ]
  node [
    id 140
    label 141
    heard_from 0
    depth 1
  ]
  node [
    id 141
    label 142
    heard_from 3
    depth 1
  ]
  node [
    id 142
    label 143
    heard_from 1
    depth 1
  ]
  node [
    id 143
    label 144
    heard_from 0
    depth 1
  ]
  node [
    id 144
    label 145
    heard_from 0
    depth 1
  ]
  node [
    id 145
    label 146
    heard_from 0
    depth 1
  ]
  node [
    id 146
    label 147
    heard_from 0
    depth 1
  ]
  node [
    id 147
    label 148
    heard_from 0
    depth 1
  ]
  node [
    id 148
    label 149
    heard_from 2
    depth 0
  ]
  node [
    id 149
    label 150
    heard_from 0
    depth 1
  ]
  node [
    id 150
    label 151
    heard_from 1
    depth 1
  ]
  node [
    id 151
    label 152
    heard_from 0
    depth 1
  ]
  node [
    id 152
    label 153
    heard_from 4
    depth 1
  ]
  node [
    id 153
    label 154
    heard_from 0
    depth 1
  ]
  node [
    id 154
    label 155
    heard_from 0
    depth 1
  ]
  node [
    id 155
    label 156
    heard_from 0
    depth 1
  ]
  node [
    id 156
    label 157
    heard_from 0
    depth 1
  ]
  node [
    id 157
    label 158
    heard_from 0
    depth 1
  ]
  node [
    id 158
    label 159
    heard_from 0
    depth 1
  ]
  node [
    id 159
    label 160
    heard_from 0
    depth 1
  ]
  node [
    id 160
    label 161
    heard_from 0
    depth 1
  ]
  node [
    id 161
    label 162
    heard_from 0
    depth 1
  ]
  node [
    id 162
    label 163
    heard_from 100
    depth 1
  ]
  node [
    id 163
    label 164
    heard_from 0
    depth 1
  ]
  node [
    id 164
    label 165
    heard_from 100
    depth 0
  ]
  node [
    id 165
    label 166
    heard_from 0
    depth 1
  ]
  node [
    id 166
    label 167
    heard_from 0
    depth 1
  ]
  node [
    id 167
    label 168
    heard_from 0
    depth 1
  ]
  node [
    id 168
    label 169
    heard_from 1
    depth 1
  ]
  node [
    id 169
    label 170
    heard_from 0
    depth 1
  ]
  node [
    id 170
    label 171
    heard_from 100
    depth 1
  ]
  node [
    id 171
    label 172
    heard_from 100
    depth 0
  ]
  node [
    id 172
    label 173
    heard_from 0
    depth 1
  ]
  node [
    id 173
    label 174
    heard_from 0
    depth 1
  ]
  node [
    id 174
    label 175
    heard_from 3
    depth 1
  ]
  node [
    id 175
    label 176
    heard_from 0
    depth 1
  ]
  node [
    id 176
    label 177
    heard_from 5
    depth 1
  ]
  node [
    id 177
    label 178
    heard_from 0
    depth 1
  ]
  node [
    id 178
    label 179
    heard_from 0
    depth 1
  ]
  node [
    id 179
    label 180
    heard_from 100
    depth 1
  ]
  node [
    id 180
    label 181
    heard_from 0
    depth 2
  ]
  node [
    id 181
    label 182
    heard_from 0
    depth 1
  ]
  node [
    id 182
    label 183
    heard_from 100
    depth 1
  ]
  node [
    id 183
    label 184
    heard_from 1
    depth 2
  ]
  node [
    id 184
    label 185
    heard_from 0
    depth 2
  ]
  node [
    id 185
    label 186
    heard_from 0
    depth 1
  ]
  node [
    id 186
    label 187
    heard_from 0
    depth 1
  ]
  node [
    id 187
    label 188
    heard_from 0
    depth 1
  ]
  node [
    id 188
    label 189
    heard_from 0
    depth 1
  ]
  node [
    id 189
    label 190
    heard_from 100
    depth 1
  ]
  node [
    id 190
    label 191
    heard_from 0
    depth 2
  ]
  node [
    id 191
    label 192
    heard_from 0
    depth 1
  ]
  node [
    id 192
    label 193
    heard_from 0
    depth 1
  ]
  node [
    id 193
    label 194
    heard_from 0
    depth 1
  ]
  node [
    id 194
    label 195
    heard_from 0
    depth 1
  ]
  node [
    id 195
    label 196
    heard_from 0
    depth 1
  ]
  node [
    id 196
    label 197
    heard_from 0
    depth 1
  ]
  node [
    id 197
    label 198
    heard_from 0
    depth 0
  ]
  node [
    id 198
    label 199
    heard_from 0
    depth 1
  ]
  node [
    id 199
    label 200
    heard_from 5
    depth 1
  ]
  node [
    id 200
    label 201
    heard_from 0
    depth 1
  ]
  node [
    id 201
    label 202
    heard_from 0
    depth 1
  ]
  node [
    id 202
    label 203
    heard_from 0
    depth 1
  ]
  node [
    id 203
    label 204
    heard_from 100
    depth 1
  ]
  node [
    id 204
    label 205
    heard_from 0
    depth 1
  ]
  node [
    id 205
    label 206
    heard_from 0
    depth 1
  ]
  node [
    id 206
    label 207
    heard_from 3
    depth 1
  ]
  node [
    id 207
    label 208
    heard_from 0
    depth 1
  ]
  node [
    id 208
    label 209
    heard_from 0
    depth 1
  ]
  node [
    id 209
    label 210
    heard_from 0
    depth 1
  ]
  node [
    id 210
    label 211
    heard_from 0
    depth 1
  ]
  node [
    id 211
    label 212
    heard_from 0
    depth 1
  ]
  node [
    id 212
    label 213
    heard_from 100
    depth 1
  ]
  node [
    id 213
    label 214
    heard_from 0
    depth 1
  ]
  node [
    id 214
    label 215
    heard_from 1
    depth 2
  ]
  node [
    id 215
    label 216
    heard_from 100
    depth 1
  ]
  node [
    id 216
    label 217
    heard_from 0
    depth 1
  ]
  node [
    id 217
    label 218
    heard_from 100
    depth 1
  ]
  node [
    id 218
    label 219
    heard_from 0
    depth 1
  ]
  node [
    id 219
    label 220
    heard_from 0
    depth 2
  ]
  node [
    id 220
    label 221
    heard_from 0
    depth 1
  ]
  node [
    id 221
    label 222
    heard_from 100
    depth 1
  ]
  node [
    id 222
    label 223
    heard_from 100
    depth 1
  ]
  node [
    id 223
    label 224
    heard_from 1
    depth 1
  ]
  node [
    id 224
    label 225
    heard_from 0
    depth 1
  ]
  node [
    id 225
    label 226
    heard_from 1
    depth 2
  ]
  node [
    id 226
    label 227
    heard_from 0
    depth 1
  ]
  node [
    id 227
    label 228
    heard_from 2
    depth 2
  ]
  node [
    id 228
    label 229
    heard_from 0
    depth 2
  ]
  node [
    id 229
    label 230
    heard_from 0
    depth 1
  ]
  node [
    id 230
    label 231
    heard_from 3
    depth 1
  ]
  node [
    id 231
    label 232
    heard_from 0
    depth 2
  ]
  node [
    id 232
    label 233
    heard_from 0
    depth 1
  ]
  node [
    id 233
    label 234
    heard_from 3
    depth 1
  ]
  node [
    id 234
    label 235
    heard_from 5
    depth 1
  ]
  node [
    id 235
    label 236
    heard_from 0
    depth 2
  ]
  node [
    id 236
    label 237
    heard_from 100
    depth 0
  ]
  node [
    id 237
    label 238
    heard_from 0
    depth 2
  ]
  node [
    id 238
    label 239
    heard_from 0
    depth 1
  ]
  node [
    id 239
    label 240
    heard_from 5
    depth 1
  ]
  node [
    id 240
    label 241
    heard_from 0
    depth 2
  ]
  node [
    id 241
    label 242
    heard_from 0
    depth 0
  ]
  node [
    id 242
    label 243
    heard_from 0
    depth 0
  ]
  node [
    id 243
    label 244
    heard_from 100
    depth 1
  ]
  node [
    id 244
    label 245
    heard_from 100
    depth 1
  ]
  node [
    id 245
    label 246
    heard_from 0
    depth 0
  ]
  node [
    id 246
    label 247
    heard_from 3
    depth 1
  ]
  node [
    id 247
    label 248
    heard_from 0
    depth 0
  ]
  node [
    id 248
    label 249
    heard_from 0
    depth 1
  ]
  node [
    id 249
    label 250
    heard_from 0
    depth 1
  ]
  node [
    id 250
    label 251
    heard_from 1
    depth 2
  ]
  node [
    id 251
    label 252
    heard_from 0
    depth 1
  ]
  node [
    id 252
    label 253
    heard_from 4
    depth 1
  ]
  node [
    id 253
    label 254
    heard_from 100
    depth 0
  ]
  node [
    id 254
    label 255
    heard_from 100
    depth 0
  ]
  node [
    id 255
    label 256
    heard_from 5
    depth 1
  ]
  node [
    id 256
    label 257
    heard_from 100
    depth 0
  ]
  node [
    id 257
    label 258
    heard_from 100
    depth 1
  ]
  node [
    id 258
    label 259
    heard_from 100
    depth 1
  ]
  node [
    id 259
    label 260
    heard_from 100
    depth 1
  ]
  node [
    id 260
    label 261
    heard_from 0
    depth 1
  ]
  node [
    id 261
    label 262
    heard_from 3
    depth 1
  ]
  node [
    id 262
    label 263
    heard_from 0
    depth 1
  ]
  node [
    id 263
    label 264
    heard_from 5
    depth 1
  ]
  node [
    id 264
    label 265
    heard_from 100
    depth 0
  ]
  node [
    id 265
    label 266
    heard_from 0
    depth 1
  ]
  node [
    id 266
    label 267
    heard_from 3
    depth 1
  ]
  node [
    id 267
    label 268
    heard_from 1
    depth 2
  ]
  node [
    id 268
    label 269
    heard_from 0
    depth 2
  ]
  node [
    id 269
    label 270
    heard_from 5
    depth 0
  ]
  node [
    id 270
    label 271
    heard_from 1
    depth 2
  ]
  node [
    id 271
    label 272
    heard_from 1
    depth 1
  ]
  node [
    id 272
    label 273
    heard_from 2
    depth 2
  ]
  node [
    id 273
    label 274
    heard_from 5
    depth 1
  ]
  node [
    id 274
    label 275
    heard_from 1
    depth 2
  ]
  node [
    id 275
    label 276
    heard_from 0
    depth 1
  ]
  node [
    id 276
    label 277
    heard_from 100
    depth 0
  ]
  node [
    id 277
    label 278
    heard_from 0
    depth 1
  ]
  node [
    id 278
    label 279
    heard_from 1
    depth 2
  ]
  node [
    id 279
    label 280
    heard_from 100
    depth 1
  ]
  node [
    id 280
    label 281
    heard_from 1
    depth 2
  ]
  node [
    id 281
    label 282
    heard_from 0
    depth 2
  ]
  node [
    id 282
    label 283
    heard_from 0
    depth 3
  ]
  node [
    id 283
    label 284
    heard_from 0
    depth 1
  ]
  node [
    id 284
    label 285
    heard_from 0
    depth 1
  ]
  node [
    id 285
    label 286
    heard_from 1
    depth 1
  ]
  node [
    id 286
    label 287
    heard_from 1
    depth 4
  ]
  node [
    id 287
    label 288
    heard_from 0
    depth 1
  ]
  node [
    id 288
    label 289
    heard_from 1
    depth 1
  ]
  node [
    id 289
    label 290
    heard_from 100
    depth 0
  ]
  node [
    id 290
    label 291
    heard_from 0
    depth 2
  ]
  node [
    id 291
    label 292
    heard_from 1
    depth 2
  ]
  node [
    id 292
    label 293
    heard_from 0
    depth 3
  ]
  node [
    id 293
    label 294
    heard_from 3
    depth 2
  ]
  node [
    id 294
    label 295
    heard_from 0
    depth 3
  ]
  node [
    id 295
    label 296
    heard_from 0
    depth 1
  ]
  node [
    id 296
    label 297
    heard_from 5
    depth 1
  ]
  node [
    id 297
    label 298
    heard_from 0
    depth 0
  ]
  node [
    id 298
    label 299
    heard_from 0
    depth 3
  ]
  node [
    id 299
    label 300
    heard_from 1
    depth 2
  ]
  node [
    id 300
    label 301
    heard_from 100
    depth 1
  ]
  node [
    id 301
    label 302
    heard_from 100
    depth 1
  ]
  node [
    id 302
    label 303
    heard_from 0
    depth 1
  ]
  node [
    id 303
    label 304
    heard_from 0
    depth 2
  ]
  node [
    id 304
    label 305
    heard_from 0
    depth 3
  ]
  node [
    id 305
    label 306
    heard_from 0
    depth 1
  ]
  node [
    id 306
    label 307
    heard_from 5
    depth 1
  ]
  node [
    id 307
    label 308
    heard_from 2
    depth 2
  ]
  node [
    id 308
    label 309
    heard_from 1
    depth 3
  ]
  node [
    id 309
    label 310
    heard_from 100
    depth 0
  ]
  node [
    id 310
    label 311
    heard_from 5
    depth 1
  ]
  node [
    id 311
    label 312
    heard_from 0
    depth 5
  ]
  node [
    id 312
    label 313
    heard_from 0
    depth 1
  ]
  node [
    id 313
    label 314
    heard_from 3
    depth 1
  ]
  node [
    id 314
    label 315
    heard_from 5
    depth 1
  ]
  node [
    id 315
    label 316
    heard_from 1
    depth 2
  ]
  node [
    id 316
    label 317
    heard_from 0
    depth 1
  ]
  node [
    id 317
    label 318
    heard_from 100
    depth 1
  ]
  node [
    id 318
    label 319
    heard_from 0
    depth 6
  ]
  node [
    id 319
    label 320
    heard_from 1
    depth 3
  ]
  node [
    id 320
    label 321
    heard_from 0
    depth 1
  ]
  node [
    id 321
    label 322
    heard_from 2
    depth 3
  ]
  node [
    id 322
    label 323
    heard_from 0
    depth 2
  ]
  node [
    id 323
    label 324
    heard_from 0
    depth 2
  ]
  node [
    id 324
    label 325
    heard_from 0
    depth 1
  ]
  node [
    id 325
    label 326
    heard_from 0
    depth 2
  ]
  node [
    id 326
    label 327
    heard_from 0
    depth 1
  ]
  node [
    id 327
    label 328
    heard_from 1
    depth 3
  ]
  node [
    id 328
    label 329
    heard_from 0
    depth 0
  ]
  node [
    id 329
    label 330
    heard_from 1
    depth 3
  ]
  node [
    id 330
    label 331
    heard_from 3
    depth 1
  ]
  node [
    id 331
    label 332
    heard_from 0
    depth 1
  ]
  node [
    id 332
    label 333
    heard_from 0
    depth 1
  ]
  node [
    id 333
    label 334
    heard_from 0
    depth 1
  ]
  node [
    id 334
    label 335
    heard_from 1
    depth 3
  ]
  node [
    id 335
    label 336
    heard_from 3
    depth 1
  ]
  node [
    id 336
    label 337
    heard_from 0
    depth 5
  ]
  node [
    id 337
    label 338
    heard_from 1
    depth 2
  ]
  node [
    id 338
    label 339
    heard_from 0
    depth 1
  ]
  node [
    id 339
    label 340
    heard_from 1
    depth 1
  ]
  node [
    id 340
    label 341
    heard_from 0
    depth 2
  ]
  node [
    id 341
    label 342
    heard_from 1
    depth 4
  ]
  node [
    id 342
    label 343
    heard_from 100
    depth 1
  ]
  node [
    id 343
    label 344
    heard_from 1
    depth 2
  ]
  node [
    id 344
    label 345
    heard_from 0
    depth 0
  ]
  node [
    id 345
    label 346
    heard_from 5
    depth 1
  ]
  node [
    id 346
    label 347
    heard_from 100
    depth 1
  ]
  node [
    id 347
    label 348
    heard_from 0
    depth 3
  ]
  node [
    id 348
    label 349
    heard_from 1
    depth 3
  ]
  node [
    id 349
    label 350
    heard_from 1
    depth 2
  ]
  node [
    id 350
    label 351
    heard_from 0
    depth 1
  ]
  node [
    id 351
    label 352
    heard_from 1
    depth 3
  ]
  node [
    id 352
    label 353
    heard_from 1
    depth 2
  ]
  node [
    id 353
    label 354
    heard_from 1
    depth 1
  ]
  node [
    id 354
    label 355
    heard_from 1
    depth 3
  ]
  node [
    id 355
    label 356
    heard_from 1
    depth 2
  ]
  node [
    id 356
    label 357
    heard_from 0
    depth 3
  ]
  node [
    id 357
    label 358
    heard_from 0
    depth 4
  ]
  node [
    id 358
    label 359
    heard_from 1
    depth 4
  ]
  node [
    id 359
    label 360
    heard_from 1
    depth 2
  ]
  node [
    id 360
    label 361
    heard_from 0
    depth 1
  ]
  node [
    id 361
    label 362
    heard_from 0
    depth 5
  ]
  node [
    id 362
    label 363
    heard_from 1
    depth 1
  ]
  node [
    id 363
    label 364
    heard_from 0
    depth 2
  ]
  node [
    id 364
    label 365
    heard_from 0
    depth 2
  ]
  node [
    id 365
    label 366
    heard_from 1
    depth 2
  ]
  node [
    id 366
    label 367
    heard_from 5
    depth 1
  ]
  node [
    id 367
    label 368
    heard_from 1
    depth 5
  ]
  node [
    id 368
    label 369
    heard_from 3
    depth 1
  ]
  node [
    id 369
    label 370
    heard_from 1
    depth 2
  ]
  node [
    id 370
    label 371
    heard_from 1
    depth 4
  ]
  node [
    id 371
    label 372
    heard_from 1
    depth 3
  ]
  node [
    id 372
    label 373
    heard_from 2
    depth 2
  ]
  node [
    id 373
    label 374
    heard_from 1
    depth 3
  ]
  node [
    id 374
    label 375
    heard_from 0
    depth 3
  ]
  node [
    id 375
    label 376
    heard_from 1
    depth 3
  ]
  node [
    id 376
    label 377
    heard_from 0
    depth 3
  ]
  node [
    id 377
    label 378
    heard_from 0
    depth 5
  ]
  node [
    id 378
    label 379
    heard_from 1
    depth 3
  ]
  node [
    id 379
    label 380
    heard_from 0
    depth 4
  ]
  node [
    id 380
    label 381
    heard_from 0
    depth 0
  ]
  node [
    id 381
    label 382
    heard_from 1
    depth 2
  ]
  node [
    id 382
    label 383
    heard_from 0
    depth 5
  ]
  node [
    id 383
    label 384
    heard_from 1
    depth 2
  ]
  node [
    id 384
    label 385
    heard_from 0
    depth 2
  ]
  node [
    id 385
    label 386
    heard_from 0
    depth 2
  ]
  node [
    id 386
    label 387
    heard_from 0
    depth 4
  ]
  node [
    id 387
    label 388
    heard_from 0
    depth 3
  ]
  node [
    id 388
    label 389
    heard_from 1
    depth 3
  ]
  node [
    id 389
    label 390
    heard_from 1
    depth 3
  ]
  node [
    id 390
    label 391
    heard_from 1
    depth 4
  ]
  node [
    id 391
    label 392
    heard_from 0
    depth 2
  ]
  node [
    id 392
    label 393
    heard_from 1
    depth 4
  ]
  node [
    id 393
    label 394
    heard_from 0
    depth 4
  ]
  node [
    id 394
    label 395
    heard_from 1
    depth 4
  ]
  node [
    id 395
    label 396
    heard_from 2
    depth 5
  ]
  node [
    id 396
    label 397
    heard_from 3
    depth 1
  ]
  node [
    id 397
    label 398
    heard_from 0
    depth 5
  ]
  node [
    id 398
    label 399
    heard_from 0
    depth 4
  ]
  node [
    id 399
    label 400
    heard_from 1
    depth 4
  ]
  node [
    id 400
    label 401
    heard_from 100
    depth 1
  ]
  node [
    id 401
    label 402
    heard_from 1
    depth 4
  ]
  node [
    id 402
    label 403
    heard_from 2
    depth 1
  ]
  node [
    id 403
    label 404
    heard_from 1
    depth 2
  ]
  node [
    id 404
    label 405
    heard_from 2
    depth 2
  ]
  node [
    id 405
    label 406
    heard_from 0
    depth 1
  ]
  node [
    id 406
    label 407
    heard_from 0
    depth 4
  ]
  node [
    id 407
    label 408
    heard_from 0
    depth 5
  ]
  node [
    id 408
    label 409
    heard_from 0
    depth 4
  ]
  node [
    id 409
    label 410
    heard_from 0
    depth 5
  ]
  node [
    id 410
    label 411
    heard_from 1
    depth 5
  ]
  node [
    id 411
    label 412
    heard_from 3
    depth 0
  ]
  node [
    id 412
    label 413
    heard_from 0
    depth 4
  ]
  node [
    id 413
    label 414
    heard_from 3
    depth 1
  ]
  node [
    id 414
    label 415
    heard_from 100
    depth 1
  ]
  node [
    id 415
    label 416
    heard_from 1
    depth 2
  ]
  node [
    id 416
    label 417
    heard_from 1
    depth 0
  ]
  node [
    id 417
    label 418
    heard_from 1
    depth 1
  ]
  node [
    id 418
    label 419
    heard_from 1
    depth 1
  ]
  node [
    id 419
    label 420
    heard_from 2
    depth 5
  ]
  node [
    id 420
    label 421
    heard_from 0
    depth 3
  ]
  node [
    id 421
    label 422
    heard_from 0
    depth 1
  ]
  node [
    id 422
    label 423
    heard_from 0
    depth 1
  ]
  node [
    id 423
    label 424
    heard_from 0
    depth 1
  ]
  node [
    id 424
    label 425
    heard_from 1
    depth 5
  ]
  node [
    id 425
    label 426
    heard_from 0
    depth 1
  ]
  node [
    id 426
    label 427
    heard_from 0
    depth 1
  ]
  node [
    id 427
    label 428
    heard_from 0
    depth 1
  ]
  node [
    id 428
    label 429
    heard_from 3
    depth 1
  ]
  node [
    id 429
    label 430
    heard_from 0
    depth 1
  ]
  node [
    id 430
    label 431
    heard_from 0
    depth 1
  ]
  node [
    id 431
    label 432
    heard_from 0
    depth 1
  ]
  node [
    id 432
    label 433
    heard_from 0
    depth 1
  ]
  node [
    id 433
    label 434
    heard_from 1
    depth 2
  ]
  node [
    id 434
    label 435
    heard_from 0
    depth 3
  ]
  node [
    id 435
    label 436
    heard_from 1
    depth 2
  ]
  node [
    id 436
    label 437
    heard_from 0
    depth 1
  ]
  node [
    id 437
    label 438
    heard_from 0
    depth 0
  ]
  node [
    id 438
    label 439
    heard_from 0
    depth 2
  ]
  node [
    id 439
    label 440
    heard_from 1
    depth 1
  ]
  node [
    id 440
    label 441
    heard_from 0
    depth 3
  ]
  node [
    id 441
    label 442
    heard_from 0
    depth 4
  ]
  node [
    id 442
    label 443
    heard_from 5
    depth 1
  ]
  node [
    id 443
    label 444
    heard_from 5
    depth 3
  ]
  node [
    id 444
    label 445
    heard_from 0
    depth 1
  ]
  node [
    id 445
    label 446
    heard_from 0
    depth 1
  ]
  node [
    id 446
    label 447
    heard_from 0
    depth 2
  ]
  node [
    id 447
    label 448
    heard_from 0
    depth 1
  ]
  node [
    id 448
    label 449
    heard_from 3
    depth 1
  ]
  node [
    id 449
    label 450
    heard_from 1
    depth 1
  ]
  node [
    id 450
    label 451
    heard_from 0
    depth 5
  ]
  node [
    id 451
    label 452
    heard_from 0
    depth 1
  ]
  node [
    id 452
    label 453
    heard_from 1
    depth 5
  ]
  node [
    id 453
    label 454
    heard_from 0
    depth 2
  ]
  node [
    id 454
    label 455
    heard_from 100
    depth 1
  ]
  node [
    id 455
    label 456
    heard_from 0
    depth 1
  ]
  node [
    id 456
    label 457
    heard_from 1
    depth 1
  ]
  node [
    id 457
    label 458
    heard_from 1
    depth 2
  ]
  node [
    id 458
    label 459
    heard_from 0
    depth 1
  ]
  node [
    id 459
    label 460
    heard_from 1
    depth 3
  ]
  node [
    id 460
    label 461
    heard_from 1
    depth 4
  ]
  node [
    id 461
    label 462
    heard_from 0
    depth 1
  ]
  node [
    id 462
    label 463
    heard_from 0
    depth 1
  ]
  node [
    id 463
    label 464
    heard_from 0
    depth 1
  ]
  node [
    id 464
    label 465
    heard_from 0
    depth 1
  ]
  node [
    id 465
    label 466
    heard_from 0
    depth 1
  ]
  node [
    id 466
    label 467
    heard_from 0
    depth 1
  ]
  node [
    id 467
    label 468
    heard_from 0
    depth 1
  ]
  node [
    id 468
    label 469
    heard_from 0
    depth 1
  ]
  node [
    id 469
    label 470
    heard_from 0
    depth 1
  ]
  node [
    id 470
    label 471
    heard_from 0
    depth 1
  ]
  node [
    id 471
    label 472
    heard_from 0
    depth 1
  ]
  node [
    id 472
    label 473
    heard_from 0
    depth 1
  ]
  node [
    id 473
    label 474
    heard_from 0
    depth 1
  ]
  node [
    id 474
    label 475
    heard_from 2
    depth 1
  ]
  node [
    id 475
    label 476
    heard_from 2
    depth 2
  ]
  node [
    id 476
    label 477
    heard_from 2
    depth 2
  ]
  node [
    id 477
    label 478
    heard_from 1
    depth 0
  ]
  node [
    id 478
    label 479
    heard_from 1
    depth 5
  ]
  node [
    id 479
    label 480
    heard_from 1
    depth 2
  ]
  node [
    id 480
    label 481
    heard_from 0
    depth 1
  ]
  node [
    id 481
    label 482
    heard_from 0
    depth 1
  ]
  node [
    id 482
    label 483
    heard_from 0
    depth 1
  ]
  node [
    id 483
    label 484
    heard_from 2
    depth 1
  ]
  node [
    id 484
    label 485
    heard_from 1
    depth 2
  ]
  node [
    id 485
    label 486
    heard_from 0
    depth 1
  ]
  node [
    id 486
    label 487
    heard_from 0
    depth 1
  ]
  node [
    id 487
    label 488
    heard_from 0
    depth 1
  ]
  node [
    id 488
    label 489
    heard_from 1
    depth 3
  ]
  node [
    id 489
    label 490
    heard_from 2
    depth 1
  ]
  node [
    id 490
    label 491
    heard_from 2
    depth 1
  ]
  node [
    id 491
    label 492
    heard_from 100
    depth 0
  ]
  node [
    id 492
    label 493
    heard_from 0
    depth 0
  ]
  node [
    id 493
    label 494
    heard_from 0
    depth 1
  ]
  node [
    id 494
    label 495
    heard_from 0
    depth 1
  ]
  node [
    id 495
    label 496
    heard_from 1
    depth 1
  ]
  node [
    id 496
    label 497
    heard_from 0
    depth 1
  ]
  node [
    id 497
    label 498
    heard_from 0
    depth 0
  ]
  node [
    id 498
    label 499
    heard_from 0
    depth 1
  ]
  node [
    id 499
    label 500
    heard_from 0
    depth 1
  ]
  node [
    id 500
    label 501
    heard_from 2
    depth 1
  ]
  node [
    id 501
    label 502
    heard_from 1
    depth 1
  ]
  node [
    id 502
    label 503
    heard_from 1
    depth 1
  ]
  node [
    id 503
    label 504
    heard_from 1
    depth 2
  ]
  node [
    id 504
    label 505
    heard_from 0
    depth 1
  ]
  node [
    id 505
    label 506
    heard_from 1
    depth 2
  ]
  node [
    id 506
    label 507
    heard_from 1
    depth 3
  ]
  node [
    id 507
    label 508
    heard_from 3
    depth 0
  ]
  node [
    id 508
    label 509
    heard_from 2
    depth 3
  ]
  node [
    id 509
    label 510
    heard_from 1
    depth 2
  ]
  node [
    id 510
    label 511
    heard_from 1
    depth 2
  ]
  node [
    id 511
    label 512
    heard_from 100
    depth 2
  ]
  node [
    id 512
    label 513
    heard_from 100
    depth 1
  ]
  node [
    id 513
    label 514
    heard_from 1
    depth 1
  ]
  node [
    id 514
    label 515
    heard_from 5
    depth 0
  ]
  node [
    id 515
    label 516
    heard_from 2
    depth 3
  ]
  node [
    id 516
    label 517
    heard_from 0
    depth 1
  ]
  node [
    id 517
    label 518
    heard_from 1
    depth 2
  ]
  node [
    id 518
    label 519
    heard_from 0
    depth 1
  ]
  node [
    id 519
    label 520
    heard_from 0
    depth 1
  ]
  node [
    id 520
    label 521
    heard_from 1
    depth 2
  ]
  node [
    id 521
    label 522
    heard_from 100
    depth 0
  ]
  node [
    id 522
    label 523
    heard_from 1
    depth 3
  ]
  node [
    id 523
    label 524
    heard_from 1
    depth 1
  ]
  node [
    id 524
    label 525
    heard_from 1
    depth 1
  ]
  node [
    id 525
    label 526
    heard_from 0
    depth 4
  ]
  node [
    id 526
    label 527
    heard_from 0
    depth 5
  ]
  node [
    id 527
    label 528
    heard_from 0
    depth 2
  ]
  node [
    id 528
    label 529
    heard_from 0
    depth 2
  ]
  node [
    id 529
    label 530
    heard_from 0
    depth 1
  ]
  node [
    id 530
    label 531
    heard_from 0
    depth 4
  ]
  node [
    id 531
    label 532
    heard_from 1
    depth 3
  ]
  node [
    id 532
    label 533
    heard_from 0
    depth 1
  ]
  node [
    id 533
    label 534
    heard_from 0
    depth 1
  ]
  node [
    id 534
    label 535
    heard_from 0
    depth 1
  ]
  node [
    id 535
    label 536
    heard_from 0
    depth 1
  ]
  node [
    id 536
    label 537
    heard_from 0
    depth 1
  ]
  node [
    id 537
    label 538
    heard_from 0
    depth 1
  ]
  node [
    id 538
    label 539
    heard_from 0
    depth 1
  ]
  node [
    id 539
    label 540
    heard_from 0
    depth 1
  ]
  node [
    id 540
    label 541
    heard_from 1
    depth 3
  ]
  node [
    id 541
    label 542
    heard_from 5
    depth 0
  ]
  node [
    id 542
    label 543
    heard_from 1
    depth 1
  ]
  node [
    id 543
    label 544
    heard_from 1
    depth 2
  ]
  node [
    id 544
    label 545
    heard_from 1
    depth 3
  ]
  node [
    id 545
    label 546
    heard_from 0
    depth 1
  ]
  node [
    id 546
    label 547
    heard_from 1
    depth 0
  ]
  node [
    id 547
    label 548
    heard_from 2
    depth 1
  ]
  node [
    id 548
    label 549
    heard_from 1
    depth 3
  ]
  node [
    id 549
    label 550
    heard_from 3
    depth 1
  ]
  node [
    id 550
    label 551
    heard_from 0
    depth 1
  ]
  node [
    id 551
    label 552
    heard_from 100
    depth 0
  ]
  node [
    id 552
    label 553
    heard_from 100
    depth 1
  ]
  node [
    id 553
    label 554
    heard_from 0
    depth 1
  ]
  node [
    id 554
    label 555
    heard_from 1
    depth 1
  ]
  node [
    id 555
    label 556
    heard_from 0
    depth 4
  ]
  node [
    id 556
    label 557
    heard_from 1
    depth 3
  ]
  node [
    id 557
    label 558
    heard_from 0
    depth 1
  ]
  node [
    id 558
    label 559
    heard_from 3
    depth 1
  ]
  node [
    id 559
    label 560
    heard_from 3
    depth 2
  ]
  node [
    id 560
    label 561
    heard_from 0
    depth 1
  ]
  node [
    id 561
    label 562
    heard_from 0
    depth 2
  ]
  node [
    id 562
    label 563
    heard_from 0
    depth 1
  ]
  node [
    id 563
    label 564
    heard_from 0
    depth 1
  ]
  node [
    id 564
    label 565
    heard_from 0
    depth 1
  ]
  node [
    id 565
    label 566
    heard_from 0
    depth 1
  ]
  node [
    id 566
    label 567
    heard_from 0
    depth 1
  ]
  node [
    id 567
    label 568
    heard_from 0
    depth 1
  ]
  node [
    id 568
    label 569
    heard_from 0
    depth 1
  ]
  node [
    id 569
    label 570
    heard_from 0
    depth 1
  ]
  node [
    id 570
    label 571
    heard_from 3
    depth 1
  ]
  node [
    id 571
    label 572
    heard_from 100
    depth 0
  ]
  node [
    id 572
    label 573
    heard_from 0
    depth 1
  ]
  node [
    id 573
    label 574
    heard_from 0
    depth 1
  ]
  node [
    id 574
    label 575
    heard_from 0
    depth 1
  ]
  node [
    id 575
    label 576
    heard_from 0
    depth 1
  ]
  node [
    id 576
    label 577
    heard_from 0
    depth 1
  ]
  node [
    id 577
    label 578
    heard_from 0
    depth 1
  ]
  node [
    id 578
    label 579
    heard_from 100
    depth 1
  ]
  node [
    id 579
    label 580
    heard_from 0
    depth 1
  ]
  node [
    id 580
    label 581
    heard_from 100
    depth 1
  ]
  node [
    id 581
    label 582
    heard_from 0
    depth 1
  ]
  node [
    id 582
    label 583
    heard_from 0
    depth 1
  ]
  node [
    id 583
    label 584
    heard_from 1
    depth 2
  ]
  node [
    id 584
    label 585
    heard_from 1
    depth 2
  ]
  node [
    id 585
    label 586
    heard_from 0
    depth 1
  ]
  node [
    id 586
    label 587
    heard_from 3
    depth 1
  ]
  node [
    id 587
    label 588
    heard_from 0
    depth 1
  ]
  node [
    id 588
    label 589
    heard_from 0
    depth 1
  ]
  node [
    id 589
    label 590
    heard_from 0
    depth 1
  ]
  node [
    id 590
    label 591
    heard_from 0
    depth 1
  ]
  node [
    id 591
    label 592
    heard_from 0
    depth 1
  ]
  node [
    id 592
    label 593
    heard_from 0
    depth 1
  ]
  node [
    id 593
    label 594
    heard_from 5
    depth 1
  ]
  node [
    id 594
    label 595
    heard_from 0
    depth 1
  ]
  node [
    id 595
    label 596
    heard_from 5
    depth 1
  ]
  node [
    id 596
    label 597
    heard_from 1
    depth 2
  ]
  node [
    id 597
    label 598
    heard_from 0
    depth 1
  ]
  node [
    id 598
    label 599
    heard_from 5
    depth 1
  ]
  node [
    id 599
    label 600
    heard_from 5
    depth 1
  ]
  node [
    id 600
    label 601
    heard_from 0
    depth 1
  ]
  node [
    id 601
    label 602
    heard_from 0
    depth 1
  ]
  node [
    id 602
    label 603
    heard_from 0
    depth 1
  ]
  node [
    id 603
    label 604
    heard_from 0
    depth 1
  ]
  node [
    id 604
    label 605
    heard_from 0
    depth 1
  ]
  node [
    id 605
    label 606
    heard_from 0
    depth 1
  ]
  node [
    id 606
    label 607
    heard_from 1
    depth 2
  ]
  node [
    id 607
    label 608
    heard_from 1
    depth 2
  ]
  node [
    id 608
    label 609
    heard_from 0
    depth 1
  ]
  node [
    id 609
    label 610
    heard_from 0
    depth 1
  ]
  node [
    id 610
    label 611
    heard_from 0
    depth 1
  ]
  node [
    id 611
    label 612
    heard_from 0
    depth 4
  ]
  node [
    id 612
    label 613
    heard_from 0
    depth 1
  ]
  node [
    id 613
    label 614
    heard_from 0
    depth 1
  ]
  node [
    id 614
    label 615
    heard_from 100
    depth 0
  ]
  node [
    id 615
    label 616
    heard_from 1
    depth 4
  ]
  node [
    id 616
    label 617
    heard_from 0
    depth 1
  ]
  node [
    id 617
    label 618
    heard_from 0
    depth 1
  ]
  node [
    id 618
    label 619
    heard_from 3
    depth 1
  ]
  node [
    id 619
    label 620
    heard_from 0
    depth 2
  ]
  node [
    id 620
    label 621
    heard_from 5
    depth 1
  ]
  node [
    id 621
    label 622
    heard_from 0
    depth 1
  ]
  node [
    id 622
    label 623
    heard_from 1
    depth 2
  ]
  node [
    id 623
    label 624
    heard_from 1
    depth 2
  ]
  node [
    id 624
    label 625
    heard_from 5
    depth 0
  ]
  node [
    id 625
    label 626
    heard_from 1
    depth 0
  ]
  node [
    id 626
    label 627
    heard_from 0
    depth 1
  ]
  node [
    id 627
    label 628
    heard_from 3
    depth 3
  ]
  node [
    id 628
    label 629
    heard_from 0
    depth 1
  ]
  node [
    id 629
    label 630
    heard_from 1
    depth 0
  ]
  node [
    id 630
    label 631
    heard_from 3
    depth 0
  ]
  node [
    id 631
    label 632
    heard_from 1
    depth 4
  ]
  node [
    id 632
    label 633
    heard_from 5
    depth 1
  ]
  node [
    id 633
    label 634
    heard_from 100
    depth 1
  ]
  node [
    id 634
    label 635
    heard_from 0
    depth 1
  ]
  node [
    id 635
    label 636
    heard_from 0
    depth 0
  ]
  node [
    id 636
    label 637
    heard_from 3
    depth 1
  ]
  node [
    id 637
    label 638
    heard_from 0
    depth 4
  ]
  node [
    id 638
    label 639
    heard_from 3
    depth 1
  ]
  node [
    id 639
    label 640
    heard_from 100
    depth 1
  ]
  node [
    id 640
    label 641
    heard_from 3
    depth 1
  ]
  node [
    id 641
    label 642
    heard_from 5
    depth 1
  ]
  node [
    id 642
    label 643
    heard_from 3
    depth 1
  ]
  node [
    id 643
    label 644
    heard_from 0
    depth 1
  ]
  node [
    id 644
    label 645
    heard_from 5
    depth 1
  ]
  node [
    id 645
    label 646
    heard_from 100
    depth 1
  ]
  node [
    id 646
    label 647
    heard_from 3
    depth 1
  ]
  node [
    id 647
    label 648
    heard_from 5
    depth 1
  ]
  node [
    id 648
    label 649
    heard_from 1
    depth 1
  ]
  node [
    id 649
    label 650
    heard_from 100
    depth 1
  ]
  node [
    id 650
    label 651
    heard_from 100
    depth 1
  ]
  node [
    id 651
    label 652
    heard_from 0
    depth 1
  ]
  node [
    id 652
    label 653
    heard_from 100
    depth 1
  ]
  node [
    id 653
    label 654
    heard_from 100
    depth 1
  ]
  node [
    id 654
    label 655
    heard_from 100
    depth 0
  ]
  node [
    id 655
    label 656
    heard_from 4
    depth 0
  ]
  node [
    id 656
    label 657
    heard_from 1
    depth 1
  ]
  node [
    id 657
    label 658
    heard_from 1
    depth 1
  ]
  node [
    id 658
    label 659
    heard_from 100
    depth 1
  ]
  node [
    id 659
    label 660
    heard_from 3
    depth 1
  ]
  node [
    id 660
    label 661
    heard_from 5
    depth 1
  ]
  node [
    id 661
    label 662
    heard_from 1
    depth 1
  ]
  node [
    id 662
    label 663
    heard_from 0
    depth 0
  ]
  node [
    id 663
    label 664
    heard_from 100
    depth 0
  ]
  node [
    id 664
    label 665
    heard_from 5
    depth 1
  ]
  node [
    id 665
    label 666
    heard_from 100
    depth 1
  ]
  node [
    id 666
    label 667
    heard_from 5
    depth 1
  ]
  node [
    id 667
    label 668
    heard_from 1
    depth 1
  ]
  node [
    id 668
    label 669
    heard_from 2
    depth 2
  ]
  node [
    id 669
    label 670
    heard_from 0
    depth 1
  ]
  node [
    id 670
    label 671
    heard_from 0
    depth 2
  ]
  node [
    id 671
    label 672
    heard_from 0
    depth 1
  ]
  node [
    id 672
    label 673
    heard_from 0
    depth 1
  ]
  node [
    id 673
    label 674
    heard_from 100
    depth 1
  ]
  node [
    id 674
    label 675
    heard_from 100
    depth 1
  ]
  node [
    id 675
    label 676
    heard_from 0
    depth 2
  ]
  node [
    id 676
    label 677
    heard_from 5
    depth 1
  ]
  node [
    id 677
    label 678
    heard_from 1
    depth 1
  ]
  node [
    id 678
    label 679
    heard_from 100
    depth 1
  ]
  node [
    id 679
    label 680
    heard_from 100
    depth 1
  ]
  node [
    id 680
    label 681
    heard_from 0
    depth 1
  ]
  node [
    id 681
    label 682
    heard_from 0
    depth 1
  ]
  node [
    id 682
    label 683
    heard_from 100
    depth 1
  ]
  node [
    id 683
    label 684
    heard_from 0
    depth 1
  ]
  node [
    id 684
    label 685
    heard_from 0
    depth 2
  ]
  node [
    id 685
    label 686
    heard_from 0
    depth 1
  ]
  node [
    id 686
    label 687
    heard_from 0
    depth 1
  ]
  node [
    id 687
    label 688
    heard_from 5
    depth 1
  ]
  node [
    id 688
    label 689
    heard_from 100
    depth 1
  ]
  node [
    id 689
    label 690
    heard_from 100
    depth 1
  ]
  node [
    id 690
    label 691
    heard_from 0
    depth 1
  ]
  node [
    id 691
    label 692
    heard_from 0
    depth 1
  ]
  node [
    id 692
    label 693
    heard_from 0
    depth 0
  ]
  node [
    id 693
    label 694
    heard_from 0
    depth 1
  ]
  node [
    id 694
    label 695
    heard_from 5
    depth 1
  ]
  node [
    id 695
    label 696
    heard_from 100
    depth 2
  ]
  node [
    id 696
    label 697
    heard_from 0
    depth 1
  ]
  node [
    id 697
    label 698
    heard_from 3
    depth 1
  ]
  node [
    id 698
    label 699
    heard_from 5
    depth 1
  ]
  node [
    id 699
    label 700
    heard_from 0
    depth 5
  ]
  node [
    id 700
    label 701
    heard_from 100
    depth 1
  ]
  node [
    id 701
    label 702
    heard_from 0
    depth 1
  ]
  node [
    id 702
    label 703
    heard_from 1
    depth 1
  ]
  node [
    id 703
    label 704
    heard_from 0
    depth 1
  ]
  node [
    id 704
    label 705
    heard_from 0
    depth 0
  ]
  node [
    id 705
    label 706
    heard_from 1
    depth 1
  ]
  node [
    id 706
    label 707
    heard_from 1
    depth 1
  ]
  node [
    id 707
    label 708
    heard_from 100
    depth 1
  ]
  node [
    id 708
    label 709
    heard_from 1
    depth 3
  ]
  node [
    id 709
    label 710
    heard_from 3
    depth 1
  ]
  node [
    id 710
    label 711
    heard_from 0
    depth 1
  ]
  node [
    id 711
    label 712
    heard_from 1
    depth 1
  ]
  node [
    id 712
    label 713
    heard_from 100
    depth 1
  ]
  node [
    id 713
    label 714
    heard_from 1
    depth 1
  ]
  node [
    id 714
    label 715
    heard_from 2
    depth 2
  ]
  node [
    id 715
    label 716
    heard_from 5
    depth 1
  ]
  node [
    id 716
    label 717
    heard_from 3
    depth 1
  ]
  node [
    id 717
    label 718
    heard_from 100
    depth 1
  ]
  node [
    id 718
    label 719
    heard_from 1
    depth 1
  ]
  node [
    id 719
    label 720
    heard_from 3
    depth 1
  ]
  node [
    id 720
    label 721
    heard_from 1
    depth 1
  ]
  node [
    id 721
    label 722
    heard_from 3
    depth 1
  ]
  node [
    id 722
    label 723
    heard_from 3
    depth 1
  ]
  node [
    id 723
    label 724
    heard_from 0
    depth 1
  ]
  node [
    id 724
    label 725
    heard_from 1
    depth 2
  ]
  node [
    id 725
    label 726
    heard_from 5
    depth 1
  ]
  node [
    id 726
    label 727
    heard_from 5
    depth 1
  ]
  node [
    id 727
    label 728
    heard_from 4
    depth 0
  ]
  node [
    id 728
    label 729
    heard_from 0
    depth 1
  ]
  node [
    id 729
    label 730
    heard_from 0
    depth 1
  ]
  node [
    id 730
    label 731
    heard_from 0
    depth 1
  ]
  node [
    id 731
    label 732
    heard_from 100
    depth 0
  ]
  node [
    id 732
    label 733
    heard_from 0
    depth 1
  ]
  node [
    id 733
    label 734
    heard_from 0
    depth 1
  ]
  node [
    id 734
    label 735
    heard_from 1
    depth 4
  ]
  node [
    id 735
    label 736
    heard_from 0
    depth 1
  ]
  node [
    id 736
    label 737
    heard_from 0
    depth 1
  ]
  node [
    id 737
    label 738
    heard_from 0
    depth 1
  ]
  node [
    id 738
    label 739
    heard_from 0
    depth 1
  ]
  node [
    id 739
    label 740
    heard_from 0
    depth 1
  ]
  node [
    id 740
    label 741
    heard_from 0
    depth 1
  ]
  node [
    id 741
    label 742
    heard_from 0
    depth 1
  ]
  node [
    id 742
    label 743
    heard_from 0
    depth 1
  ]
  node [
    id 743
    label 744
    heard_from 0
    depth 1
  ]
  node [
    id 744
    label 745
    heard_from 3
    depth 1
  ]
  node [
    id 745
    label 746
    heard_from 0
    depth 1
  ]
  node [
    id 746
    label 747
    heard_from 3
    depth 0
  ]
  node [
    id 747
    label 748
    heard_from 0
    depth 1
  ]
  node [
    id 748
    label 749
    heard_from 0
    depth 1
  ]
  node [
    id 749
    label 750
    heard_from 0
    depth 1
  ]
  node [
    id 750
    label 751
    heard_from 0
    depth 1
  ]
  node [
    id 751
    label 752
    heard_from 0
    depth 1
  ]
  node [
    id 752
    label 753
    heard_from 0
    depth 0
  ]
  node [
    id 753
    label 754
    heard_from 0
    depth 0
  ]
  node [
    id 754
    label 755
    heard_from 100
    depth 1
  ]
  node [
    id 755
    label 756
    heard_from 100
    depth 1
  ]
  node [
    id 756
    label 757
    heard_from 0
    depth 1
  ]
  node [
    id 757
    label 758
    heard_from 0
    depth 1
  ]
  node [
    id 758
    label 759
    heard_from 3
    depth 1
  ]
  node [
    id 759
    label 760
    heard_from 100
    depth 1
  ]
  node [
    id 760
    label 761
    heard_from 100
    depth 1
  ]
  node [
    id 761
    label 762
    heard_from 1
    depth 1
  ]
  node [
    id 762
    label 763
    heard_from 1
    depth 1
  ]
  node [
    id 763
    label 764
    heard_from 1
    depth 1
  ]
  node [
    id 764
    label 765
    heard_from 1
    depth 1
  ]
  node [
    id 765
    label 766
    heard_from 100
    depth 1
  ]
  node [
    id 766
    label 767
    heard_from 100
    depth 1
  ]
  node [
    id 767
    label 768
    heard_from 1
    depth 3
  ]
  node [
    id 768
    label 769
    heard_from 1
    depth 3
  ]
  node [
    id 769
    label 770
    heard_from 1
    depth 1
  ]
  node [
    id 770
    label 771
    heard_from 1
    depth 2
  ]
  node [
    id 771
    label 772
    heard_from 3
    depth 1
  ]
  node [
    id 772
    label 773
    heard_from 0
    depth 1
  ]
  node [
    id 773
    label 774
    heard_from 3
    depth 1
  ]
  node [
    id 774
    label 775
    heard_from 100
    depth 1
  ]
  node [
    id 775
    label 776
    heard_from 3
    depth 1
  ]
  node [
    id 776
    label 777
    heard_from 1
    depth 1
  ]
  node [
    id 777
    label 778
    heard_from 3
    depth 1
  ]
  node [
    id 778
    label 779
    heard_from 5
    depth 1
  ]
  node [
    id 779
    label 780
    heard_from 0
    depth 1
  ]
  node [
    id 780
    label 781
    heard_from 100
    depth 1
  ]
  node [
    id 781
    label 782
    heard_from 100
    depth 0
  ]
  node [
    id 782
    label 783
    heard_from 100
    depth 1
  ]
  node [
    id 783
    label 784
    heard_from 1
    depth 1
  ]
  node [
    id 784
    label 785
    heard_from 3
    depth 1
  ]
  node [
    id 785
    label 786
    heard_from 100
    depth 0
  ]
  node [
    id 786
    label 787
    heard_from 0
    depth 2
  ]
  node [
    id 787
    label 788
    heard_from 1
    depth 1
  ]
  node [
    id 788
    label 789
    heard_from 1
    depth 2
  ]
  node [
    id 789
    label 790
    heard_from 0
    depth 1
  ]
  node [
    id 790
    label 791
    heard_from 100
    depth 1
  ]
  node [
    id 791
    label 792
    heard_from 100
    depth 0
  ]
  node [
    id 792
    label 793
    heard_from 3
    depth 1
  ]
  node [
    id 793
    label 794
    heard_from 3
    depth 1
  ]
  node [
    id 794
    label 795
    heard_from 100
    depth 1
  ]
  node [
    id 795
    label 796
    heard_from 3
    depth 1
  ]
  node [
    id 796
    label 797
    heard_from 1
    depth 1
  ]
  node [
    id 797
    label 798
    heard_from 5
    depth 1
  ]
  node [
    id 798
    label 799
    heard_from 0
    depth 1
  ]
  node [
    id 799
    label 800
    heard_from 5
    depth 1
  ]
  node [
    id 800
    label 801
    heard_from 100
    depth 1
  ]
  node [
    id 801
    label 802
    heard_from 3
    depth 1
  ]
  node [
    id 802
    label 803
    heard_from 5
    depth 0
  ]
  node [
    id 803
    label 804
    heard_from 0
    depth 1
  ]
  node [
    id 804
    label 805
    heard_from 0
    depth 1
  ]
  node [
    id 805
    label 806
    heard_from 3
    depth 1
  ]
  node [
    id 806
    label 807
    heard_from 1
    depth 2
  ]
  node [
    id 807
    label 808
    heard_from 100
    depth 1
  ]
  node [
    id 808
    label 809
    heard_from 100
    depth 1
  ]
  node [
    id 809
    label 810
    heard_from 3
    depth 1
  ]
  node [
    id 810
    label 811
    heard_from 0
    depth 2
  ]
  node [
    id 811
    label 812
    heard_from 3
    depth 1
  ]
  node [
    id 812
    label 813
    heard_from 5
    depth 0
  ]
  node [
    id 813
    label 814
    heard_from 5
    depth 0
  ]
  node [
    id 814
    label 815
    heard_from 3
    depth 0
  ]
  node [
    id 815
    label 816
    heard_from 0
    depth 1
  ]
  node [
    id 816
    label 817
    heard_from 1
    depth 1
  ]
  node [
    id 817
    label 818
    heard_from 0
    depth 1
  ]
  node [
    id 818
    label 819
    heard_from 3
    depth 1
  ]
  node [
    id 819
    label 820
    heard_from 100
    depth 0
  ]
  node [
    id 820
    label 821
    heard_from 0
    depth 1
  ]
  node [
    id 821
    label 822
    heard_from 100
    depth 1
  ]
  node [
    id 822
    label 823
    heard_from 1
    depth 1
  ]
  node [
    id 823
    label 824
    heard_from 2
    depth 2
  ]
  node [
    id 824
    label 825
    heard_from 5
    depth 1
  ]
  node [
    id 825
    label 826
    heard_from 0
    depth 1
  ]
  node [
    id 826
    label 827
    heard_from 0
    depth 0
  ]
  node [
    id 827
    label 828
    heard_from 0
    depth 1
  ]
  node [
    id 828
    label 829
    heard_from 3
    depth 1
  ]
  node [
    id 829
    label 830
    heard_from 0
    depth 1
  ]
  node [
    id 830
    label 831
    heard_from 1
    depth 2
  ]
  node [
    id 831
    label 832
    heard_from 0
    depth 1
  ]
  node [
    id 832
    label 833
    heard_from 1
    depth 2
  ]
  node [
    id 833
    label 834
    heard_from 3
    depth 1
  ]
  node [
    id 834
    label 835
    heard_from 0
    depth 1
  ]
  node [
    id 835
    label 836
    heard_from 3
    depth 0
  ]
  node [
    id 836
    label 837
    heard_from 0
    depth 1
  ]
  node [
    id 837
    label 838
    heard_from 100
    depth 1
  ]
  node [
    id 838
    label 839
    heard_from 100
    depth 0
  ]
  node [
    id 839
    label 840
    heard_from 0
    depth 1
  ]
  node [
    id 840
    label 841
    heard_from 100
    depth 0
  ]
  node [
    id 841
    label 842
    heard_from 4
    depth 0
  ]
  node [
    id 842
    label 843
    heard_from 100
    depth 1
  ]
  node [
    id 843
    label 844
    heard_from 1
    depth 1
  ]
  node [
    id 844
    label 845
    heard_from 0
    depth 1
  ]
  node [
    id 845
    label 846
    heard_from 3
    depth 0
  ]
  node [
    id 846
    label 847
    heard_from 5
    depth 1
  ]
  node [
    id 847
    label 848
    heard_from 1
    depth 3
  ]
  node [
    id 848
    label 849
    heard_from 0
    depth 1
  ]
  node [
    id 849
    label 850
    heard_from 0
    depth 1
  ]
  node [
    id 850
    label 851
    heard_from 1
    depth 2
  ]
  node [
    id 851
    label 852
    heard_from 1
    depth 1
  ]
  node [
    id 852
    label 853
    heard_from 0
    depth 0
  ]
  node [
    id 853
    label 854
    heard_from 100
    depth 2
  ]
  node [
    id 854
    label 855
    heard_from 1
    depth 3
  ]
  node [
    id 855
    label 856
    heard_from 3
    depth 1
  ]
  node [
    id 856
    label 857
    heard_from 2
    depth 3
  ]
  node [
    id 857
    label 858
    heard_from 3
    depth 1
  ]
  node [
    id 858
    label 859
    heard_from 100
    depth 1
  ]
  node [
    id 859
    label 860
    heard_from 0
    depth 0
  ]
  node [
    id 860
    label 861
    heard_from 1
    depth 1
  ]
  node [
    id 861
    label 862
    heard_from 1
    depth 1
  ]
  node [
    id 862
    label 863
    heard_from 1
    depth 1
  ]
  node [
    id 863
    label 864
    heard_from 4
    depth 1
  ]
  node [
    id 864
    label 865
    heard_from 0
    depth 1
  ]
  node [
    id 865
    label 866
    heard_from 1
    depth 2
  ]
  node [
    id 866
    label 867
    heard_from 1
    depth 2
  ]
  node [
    id 867
    label 868
    heard_from 1
    depth 1
  ]
  node [
    id 868
    label 869
    heard_from 1
    depth 1
  ]
  node [
    id 869
    label 870
    heard_from 1
    depth 2
  ]
  node [
    id 870
    label 871
    heard_from 1
    depth 2
  ]
  node [
    id 871
    label 872
    heard_from 0
    depth 1
  ]
  node [
    id 872
    label 873
    heard_from 5
    depth 2
  ]
  node [
    id 873
    label 874
    heard_from 1
    depth 1
  ]
  node [
    id 874
    label 875
    heard_from 1
    depth 3
  ]
  node [
    id 875
    label 876
    heard_from 0
    depth 0
  ]
  node [
    id 876
    label 877
    heard_from 100
    depth 1
  ]
  node [
    id 877
    label 878
    heard_from 1
    depth 2
  ]
  node [
    id 878
    label 879
    heard_from 0
    depth 1
  ]
  node [
    id 879
    label 880
    heard_from 1
    depth 2
  ]
  node [
    id 880
    label 881
    heard_from 1
    depth 2
  ]
  node [
    id 881
    label 882
    heard_from 0
    depth 2
  ]
  node [
    id 882
    label 883
    heard_from 1
    depth 0
  ]
  node [
    id 883
    label 884
    heard_from 3
    depth 1
  ]
  node [
    id 884
    label 885
    heard_from 2
    depth 1
  ]
  node [
    id 885
    label 886
    heard_from 1
    depth 1
  ]
  node [
    id 886
    label 887
    heard_from 1
    depth 2
  ]
  node [
    id 887
    label 888
    heard_from 0
    depth 1
  ]
  node [
    id 888
    label 889
    heard_from 1
    depth 1
  ]
  node [
    id 889
    label 890
    heard_from 1
    depth 1
  ]
  node [
    id 890
    label 891
    heard_from 0
    depth 1
  ]
  node [
    id 891
    label 892
    heard_from 1
    depth 1
  ]
  node [
    id 892
    label 893
    heard_from 0
    depth 1
  ]
  node [
    id 893
    label 894
    heard_from 1
    depth 1
  ]
  node [
    id 894
    label 895
    heard_from 3
    depth 0
  ]
  node [
    id 895
    label 896
    heard_from 0
    depth 1
  ]
  node [
    id 896
    label 897
    heard_from 0
    depth 1
  ]
  node [
    id 897
    label 898
    heard_from 2
    depth 1
  ]
  node [
    id 898
    label 899
    heard_from 2
    depth 1
  ]
  node [
    id 899
    label 900
    heard_from 0
    depth 1
  ]
  node [
    id 900
    label 901
    heard_from 1
    depth 1
  ]
  node [
    id 901
    label 902
    heard_from 0
    depth 2
  ]
  node [
    id 902
    label 903
    heard_from 1
    depth 2
  ]
  node [
    id 903
    label 904
    heard_from 1
    depth 2
  ]
  node [
    id 904
    label 905
    heard_from 3
    depth 1
  ]
  node [
    id 905
    label 906
    heard_from 100
    depth 1
  ]
  node [
    id 906
    label 907
    heard_from 1
    depth 2
  ]
  node [
    id 907
    label 908
    heard_from 0
    depth 2
  ]
  node [
    id 908
    label 909
    heard_from 0
    depth 1
  ]
  node [
    id 909
    label 910
    heard_from 1
    depth 2
  ]
  node [
    id 910
    label 911
    heard_from 0
    depth 3
  ]
  node [
    id 911
    label 912
    heard_from 100
    depth 1
  ]
  node [
    id 912
    label 913
    heard_from 1
    depth 2
  ]
  node [
    id 913
    label 914
    heard_from 1
    depth 2
  ]
  node [
    id 914
    label 915
    heard_from 1
    depth 1
  ]
  node [
    id 915
    label 916
    heard_from 3
    depth 1
  ]
  node [
    id 916
    label 917
    heard_from 2
    depth 1
  ]
  node [
    id 917
    label 918
    heard_from 1
    depth 2
  ]
  node [
    id 918
    label 919
    heard_from 0
    depth 1
  ]
  node [
    id 919
    label 920
    heard_from 5
    depth 1
  ]
  node [
    id 920
    label 921
    heard_from 100
    depth 0
  ]
  node [
    id 921
    label 922
    heard_from 0
    depth 2
  ]
  node [
    id 922
    label 923
    heard_from 1
    depth 0
  ]
  node [
    id 923
    label 924
    heard_from 100
    depth 1
  ]
  node [
    id 924
    label 925
    heard_from 100
    depth 1
  ]
  node [
    id 925
    label 926
    heard_from 0
    depth 0
  ]
  node [
    id 926
    label 927
    heard_from 100
    depth 1
  ]
  node [
    id 927
    label 928
    heard_from 1
    depth 1
  ]
  node [
    id 928
    label 929
    heard_from 5
    depth 1
  ]
  node [
    id 929
    label 930
    heard_from 1
    depth 2
  ]
  node [
    id 930
    label 931
    heard_from 1
    depth 2
  ]
  node [
    id 931
    label 932
    heard_from 0
    depth 3
  ]
  node [
    id 932
    label 933
    heard_from 1
    depth 2
  ]
  node [
    id 933
    label 934
    heard_from 1
    depth 3
  ]
  node [
    id 934
    label 935
    heard_from 2
    depth 1
  ]
  node [
    id 935
    label 936
    heard_from 2
    depth 3
  ]
  node [
    id 936
    label 937
    heard_from 100
    depth 1
  ]
  node [
    id 937
    label 938
    heard_from 0
    depth 1
  ]
  node [
    id 938
    label 939
    heard_from 0
    depth 1
  ]
  node [
    id 939
    label 940
    heard_from 100
    depth 1
  ]
  node [
    id 940
    label 941
    heard_from 1
    depth 4
  ]
  node [
    id 941
    label 942
    heard_from 100
    depth 0
  ]
  node [
    id 942
    label 943
    heard_from 100
    depth 1
  ]
  node [
    id 943
    label 944
    heard_from 1
    depth 1
  ]
  node [
    id 944
    label 945
    heard_from 2
    depth 3
  ]
  node [
    id 945
    label 946
    heard_from 0
    depth 3
  ]
  node [
    id 946
    label 947
    heard_from 2
    depth 1
  ]
  node [
    id 947
    label 948
    heard_from 0
    depth 1
  ]
  node [
    id 948
    label 949
    heard_from 0
    depth 1
  ]
  node [
    id 949
    label 950
    heard_from 1
    depth 2
  ]
  node [
    id 950
    label 951
    heard_from 2
    depth 2
  ]
  node [
    id 951
    label 952
    heard_from 0
    depth 1
  ]
  node [
    id 952
    label 953
    heard_from 4
    depth 0
  ]
  node [
    id 953
    label 954
    heard_from 100
    depth 1
  ]
  node [
    id 954
    label 955
    heard_from 1
    depth 1
  ]
  node [
    id 955
    label 956
    heard_from 5
    depth 1
  ]
  node [
    id 956
    label 957
    heard_from 3
    depth 1
  ]
  node [
    id 957
    label 958
    heard_from 1
    depth 1
  ]
  node [
    id 958
    label 959
    heard_from 0
    depth 5
  ]
  node [
    id 959
    label 960
    heard_from 1
    depth 2
  ]
  node [
    id 960
    label 961
    heard_from 100
    depth 1
  ]
  node [
    id 961
    label 962
    heard_from 1
    depth 2
  ]
  node [
    id 962
    label 963
    heard_from 100
    depth 1
  ]
  node [
    id 963
    label 964
    heard_from 1
    depth 2
  ]
  node [
    id 964
    label 965
    heard_from 0
    depth 0
  ]
  node [
    id 965
    label 966
    heard_from 0
    depth 1
  ]
  node [
    id 966
    label 967
    heard_from 3
    depth 1
  ]
  node [
    id 967
    label 968
    heard_from 2
    depth 2
  ]
  node [
    id 968
    label 969
    heard_from 1
    depth 1
  ]
  node [
    id 969
    label 970
    heard_from 1
    depth 1
  ]
  node [
    id 970
    label 971
    heard_from 0
    depth 1
  ]
  node [
    id 971
    label 972
    heard_from 5
    depth 0
  ]
  node [
    id 972
    label 973
    heard_from 5
    depth 1
  ]
  node [
    id 973
    label 974
    heard_from 1
    depth 1
  ]
  node [
    id 974
    label 975
    heard_from 1
    depth 1
  ]
  node [
    id 975
    label 976
    heard_from 0
    depth 0
  ]
  node [
    id 976
    label 977
    heard_from 0
    depth 1
  ]
  node [
    id 977
    label 978
    heard_from 0
    depth 1
  ]
  node [
    id 978
    label 979
    heard_from 1
    depth 1
  ]
  node [
    id 979
    label 980
    heard_from 1
    depth 1
  ]
  node [
    id 980
    label 981
    heard_from 0
    depth 2
  ]
  node [
    id 981
    label 982
    heard_from 1
    depth 1
  ]
  node [
    id 982
    label 983
    heard_from 1
    depth 1
  ]
  node [
    id 983
    label 984
    heard_from 0
    depth 1
  ]
  node [
    id 984
    label 985
    heard_from 0
    depth 1
  ]
  node [
    id 985
    label 986
    heard_from 1
    depth 0
  ]
  node [
    id 986
    label 987
    heard_from 100
    depth 0
  ]
  node [
    id 987
    label 988
    heard_from 1
    depth 1
  ]
  node [
    id 988
    label 989
    heard_from 1
    depth 2
  ]
  node [
    id 989
    label 990
    heard_from 0
    depth 1
  ]
  node [
    id 990
    label 991
    heard_from 0
    depth 1
  ]
  node [
    id 991
    label 992
    heard_from 0
    depth 0
  ]
  node [
    id 992
    label 993
    heard_from 0
    depth 0
  ]
  node [
    id 993
    label 994
    heard_from 4
    depth 0
  ]
  node [
    id 994
    label 995
    heard_from 1
    depth 2
  ]
  node [
    id 995
    label 996
    heard_from 2
    depth 3
  ]
  node [
    id 996
    label 997
    heard_from 0
    depth 1
  ]
  node [
    id 997
    label 998
    heard_from 0
    depth 1
  ]
  node [
    id 998
    label 999
    heard_from 2
    depth 1
  ]
  node [
    id 999
    label 1000
    heard_from 1
    depth 1
  ]
  node [
    id 1000
    label 1001
    heard_from 0
    depth 2
  ]
  node [
    id 1001
    label 1002
    heard_from 3
    depth 1
  ]
  node [
    id 1002
    label 1003
    heard_from 1
    depth 0
  ]
  node [
    id 1003
    label 1004
    heard_from 100
    depth 0
  ]
  node [
    id 1004
    label 1005
    heard_from 0
    depth 0
  ]
  node [
    id 1005
    label 1006
    heard_from 1
    depth 3
  ]
  node [
    id 1006
    label 1007
    heard_from 1
    depth 3
  ]
  node [
    id 1007
    label 1008
    heard_from 0
    depth 1
  ]
  node [
    id 1008
    label 1009
    heard_from 0
    depth 1
  ]
  node [
    id 1009
    label 1010
    heard_from 1
    depth 0
  ]
  node [
    id 1010
    label 1011
    heard_from 1
    depth 1
  ]
  node [
    id 1011
    label 1012
    heard_from 1
    depth 1
  ]
  node [
    id 1012
    label 1013
    heard_from 0
    depth 1
  ]
  node [
    id 1013
    label 1014
    heard_from 0
    depth 1
  ]
  node [
    id 1014
    label 1015
    heard_from 0
    depth 0
  ]
  node [
    id 1015
    label 1016
    heard_from 1
    depth 6
  ]
  node [
    id 1016
    label 1017
    heard_from 1
    depth 1
  ]
  node [
    id 1017
    label 1018
    heard_from 0
    depth 3
  ]
  node [
    id 1018
    label 1019
    heard_from 1
    depth 3
  ]
  node [
    id 1019
    label 1020
    heard_from 0
    depth 1
  ]
  node [
    id 1020
    label 1021
    heard_from 0
    depth 1
  ]
  node [
    id 1021
    label 1022
    heard_from 1
    depth 2
  ]
  node [
    id 1022
    label 1023
    heard_from 0
    depth 1
  ]
  node [
    id 1023
    label 1024
    heard_from 0
    depth 1
  ]
  node [
    id 1024
    label 1025
    heard_from 1
    depth 3
  ]
  node [
    id 1025
    label 1026
    heard_from 0
    depth 2
  ]
  node [
    id 1026
    label 1027
    heard_from 5
    depth 0
  ]
  node [
    id 1027
    label 1028
    heard_from 0
    depth 1
  ]
  node [
    id 1028
    label 1029
    heard_from 1
    depth 1
  ]
  node [
    id 1029
    label 1030
    heard_from 0
    depth 1
  ]
  node [
    id 1030
    label 1031
    heard_from 0
    depth 1
  ]
  node [
    id 1031
    label 1032
    heard_from 1
    depth 1
  ]
  node [
    id 1032
    label 1033
    heard_from 0
    depth 1
  ]
  node [
    id 1033
    label 1034
    heard_from 0
    depth 1
  ]
  node [
    id 1034
    label 1035
    heard_from 0
    depth 1
  ]
  node [
    id 1035
    label 1036
    heard_from 1
    depth 1
  ]
  node [
    id 1036
    label 1037
    heard_from 1
    depth 2
  ]
  node [
    id 1037
    label 1038
    heard_from 0
    depth 1
  ]
  node [
    id 1038
    label 1039
    heard_from 1
    depth 1
  ]
  node [
    id 1039
    label 1040
    heard_from 1
    depth 1
  ]
  node [
    id 1040
    label 1041
    heard_from 0
    depth 0
  ]
  node [
    id 1041
    label 1042
    heard_from 2
    depth 3
  ]
  node [
    id 1042
    label 1043
    heard_from 100
    depth 0
  ]
  node [
    id 1043
    label 1044
    heard_from 2
    depth 1
  ]
  node [
    id 1044
    label 1045
    heard_from 2
    depth 1
  ]
  node [
    id 1045
    label 1046
    heard_from 2
    depth 2
  ]
  node [
    id 1046
    label 1047
    heard_from 0
    depth 2
  ]
  node [
    id 1047
    label 1048
    heard_from 0
    depth 1
  ]
  node [
    id 1048
    label 1049
    heard_from 0
    depth 2
  ]
  node [
    id 1049
    label 1050
    heard_from 3
    depth 1
  ]
  node [
    id 1050
    label 1051
    heard_from 1
    depth 2
  ]
  node [
    id 1051
    label 1052
    heard_from 2
    depth 2
  ]
  node [
    id 1052
    label 1053
    heard_from 5
    depth 3
  ]
  node [
    id 1053
    label 1054
    heard_from 0
    depth 2
  ]
  node [
    id 1054
    label 1055
    heard_from 1
    depth 3
  ]
  node [
    id 1055
    label 1056
    heard_from 0
    depth 1
  ]
  node [
    id 1056
    label 1057
    heard_from 4
    depth 0
  ]
  node [
    id 1057
    label 1058
    heard_from 1
    depth 2
  ]
  node [
    id 1058
    label 1059
    heard_from 0
    depth 1
  ]
  node [
    id 1059
    label 1060
    heard_from 1
    depth 4
  ]
  node [
    id 1060
    label 1061
    heard_from 0
    depth 1
  ]
  node [
    id 1061
    label 1062
    heard_from 0
    depth 3
  ]
  node [
    id 1062
    label 1063
    heard_from 0
    depth 4
  ]
  node [
    id 1063
    label 1064
    heard_from 0
    depth 4
  ]
  node [
    id 1064
    label 1065
    heard_from 0
    depth 2
  ]
  node [
    id 1065
    label 1066
    heard_from 0
    depth 2
  ]
  node [
    id 1066
    label 1067
    heard_from 0
    depth 2
  ]
  node [
    id 1067
    label 1068
    heard_from 0
    depth 2
  ]
  node [
    id 1068
    label 1069
    heard_from 0
    depth 4
  ]
  node [
    id 1069
    label 1070
    heard_from 0
    depth 2
  ]
  node [
    id 1070
    label 1071
    heard_from 0
    depth 2
  ]
  node [
    id 1071
    label 1072
    heard_from 1
    depth 2
  ]
  node [
    id 1072
    label 1073
    heard_from 0
    depth 1
  ]
  node [
    id 1073
    label 1074
    heard_from 0
    depth 6
  ]
  node [
    id 1074
    label 1075
    heard_from 0
    depth 3
  ]
  node [
    id 1075
    label 1076
    heard_from 0
    depth 5
  ]
  node [
    id 1076
    label 1077
    heard_from 0
    depth 4
  ]
  node [
    id 1077
    label 1078
    heard_from 1
    depth 2
  ]
  node [
    id 1078
    label 1079
    heard_from 0
    depth 4
  ]
  node [
    id 1079
    label 1080
    heard_from 1
    depth 4
  ]
  node [
    id 1080
    label 1081
    heard_from 100
    depth 1
  ]
  node [
    id 1081
    label 1082
    heard_from 0
    depth 1
  ]
  node [
    id 1082
    label 1083
    heard_from 1
    depth 3
  ]
  node [
    id 1083
    label 1084
    heard_from 0
    depth 2
  ]
  node [
    id 1084
    label 1085
    heard_from 0
    depth 1
  ]
  node [
    id 1085
    label 1086
    heard_from 0
    depth 1
  ]
  node [
    id 1086
    label 1087
    heard_from 0
    depth 5
  ]
  node [
    id 1087
    label 1088
    heard_from 0
    depth 5
  ]
  node [
    id 1088
    label 1089
    heard_from 0
    depth 0
  ]
  edge [
    source 0
    target 26
  ]
  edge [
    source 1
    target 34
  ]
  edge [
    source 1
    target 6
  ]
  edge [
    source 5
    target 46
  ]
  edge [
    source 11
    target 14
  ]
  edge [
    source 11
    target 17
  ]
  edge [
    source 11
    target 19
  ]
  edge [
    source 11
    target 21
  ]
  edge [
    source 11
    target 22
  ]
  edge [
    source 11
    target 23
  ]
  edge [
    source 11
    target 27
  ]
  edge [
    source 11
    target 29
  ]
  edge [
    source 11
    target 30
  ]
  edge [
    source 15
    target 16
  ]
  edge [
    source 28
    target 33
  ]
  edge [
    source 35
    target 39
  ]
  edge [
    source 35
    target 57
  ]
  edge [
    source 35
    target 36
  ]
  edge [
    source 35
    target 37
  ]
  edge [
    source 35
    target 38
  ]
  edge [
    source 36
    target 66
  ]
  edge [
    source 39
    target 45
  ]
  edge [
    source 40
    target 55
  ]
  edge [
    source 40
    target 78
  ]
  edge [
    source 40
    target 43
  ]
  edge [
    source 40
    target 54
  ]
  edge [
    source 41
    target 42
  ]
  edge [
    source 50
    target 61
  ]
  edge [
    source 50
    target 58
  ]
  edge [
    source 50
    target 954
  ]
  edge [
    source 50
    target 53
  ]
  edge [
    source 50
    target 62
  ]
  edge [
    source 51
    target 52
  ]
  edge [
    source 59
    target 60
  ]
  edge [
    source 63
    target 516
  ]
  edge [
    source 63
    target 518
  ]
  edge [
    source 63
    target 519
  ]
  edge [
    source 63
    target 529
  ]
  edge [
    source 63
    target 532
  ]
  edge [
    source 63
    target 533
  ]
  edge [
    source 63
    target 534
  ]
  edge [
    source 63
    target 535
  ]
  edge [
    source 63
    target 536
  ]
  edge [
    source 63
    target 537
  ]
  edge [
    source 63
    target 538
  ]
  edge [
    source 63
    target 539
  ]
  edge [
    source 63
    target 545
  ]
  edge [
    source 63
    target 1060
  ]
  edge [
    source 63
    target 563
  ]
  edge [
    source 63
    target 564
  ]
  edge [
    source 63
    target 565
  ]
  edge [
    source 63
    target 566
  ]
  edge [
    source 63
    target 567
  ]
  edge [
    source 63
    target 568
  ]
  edge [
    source 63
    target 573
  ]
  edge [
    source 63
    target 579
  ]
  edge [
    source 63
    target 585
  ]
  edge [
    source 63
    target 590
  ]
  edge [
    source 63
    target 592
  ]
  edge [
    source 63
    target 600
  ]
  edge [
    source 63
    target 601
  ]
  edge [
    source 63
    target 603
  ]
  edge [
    source 63
    target 604
  ]
  edge [
    source 63
    target 605
  ]
  edge [
    source 63
    target 608
  ]
  edge [
    source 63
    target 609
  ]
  edge [
    source 63
    target 612
  ]
  edge [
    source 63
    target 115
  ]
  edge [
    source 63
    target 116
  ]
  edge [
    source 63
    target 117
  ]
  edge [
    source 63
    target 118
  ]
  edge [
    source 63
    target 119
  ]
  edge [
    source 63
    target 120
  ]
  edge [
    source 63
    target 121
  ]
  edge [
    source 63
    target 124
  ]
  edge [
    source 63
    target 125
  ]
  edge [
    source 63
    target 126
  ]
  edge [
    source 63
    target 127
  ]
  edge [
    source 63
    target 128
  ]
  edge [
    source 63
    target 129
  ]
  edge [
    source 63
    target 130
  ]
  edge [
    source 63
    target 131
  ]
  edge [
    source 63
    target 132
  ]
  edge [
    source 63
    target 133
  ]
  edge [
    source 63
    target 134
  ]
  edge [
    source 63
    target 136
  ]
  edge [
    source 63
    target 651
  ]
  edge [
    source 63
    target 140
  ]
  edge [
    source 63
    target 143
  ]
  edge [
    source 63
    target 144
  ]
  edge [
    source 63
    target 145
  ]
  edge [
    source 63
    target 146
  ]
  edge [
    source 63
    target 147
  ]
  edge [
    source 63
    target 149
  ]
  edge [
    source 63
    target 150
  ]
  edge [
    source 63
    target 151
  ]
  edge [
    source 63
    target 153
  ]
  edge [
    source 63
    target 154
  ]
  edge [
    source 63
    target 155
  ]
  edge [
    source 63
    target 156
  ]
  edge [
    source 63
    target 157
  ]
  edge [
    source 63
    target 158
  ]
  edge [
    source 63
    target 671
  ]
  edge [
    source 63
    target 672
  ]
  edge [
    source 63
    target 677
  ]
  edge [
    source 63
    target 680
  ]
  edge [
    source 63
    target 681
  ]
  edge [
    source 63
    target 683
  ]
  edge [
    source 63
    target 686
  ]
  edge [
    source 63
    target 693
  ]
  edge [
    source 63
    target 628
  ]
  edge [
    source 63
    target 193
  ]
  edge [
    source 63
    target 194
  ]
  edge [
    source 63
    target 195
  ]
  edge [
    source 63
    target 710
  ]
  edge [
    source 63
    target 711
  ]
  edge [
    source 63
    target 200
  ]
  edge [
    source 63
    target 201
  ]
  edge [
    source 63
    target 204
  ]
  edge [
    source 63
    target 205
  ]
  edge [
    source 63
    target 207
  ]
  edge [
    source 63
    target 208
  ]
  edge [
    source 63
    target 210
  ]
  edge [
    source 63
    target 728
  ]
  edge [
    source 63
    target 730
  ]
  edge [
    source 63
    target 732
  ]
  edge [
    source 63
    target 733
  ]
  edge [
    source 63
    target 735
  ]
  edge [
    source 63
    target 736
  ]
  edge [
    source 63
    target 737
  ]
  edge [
    source 63
    target 738
  ]
  edge [
    source 63
    target 739
  ]
  edge [
    source 63
    target 740
  ]
  edge [
    source 63
    target 741
  ]
  edge [
    source 63
    target 743
  ]
  edge [
    source 63
    target 745
  ]
  edge [
    source 63
    target 747
  ]
  edge [
    source 63
    target 748
  ]
  edge [
    source 63
    target 749
  ]
  edge [
    source 63
    target 750
  ]
  edge [
    source 63
    target 864
  ]
  edge [
    source 63
    target 421
  ]
  edge [
    source 63
    target 422
  ]
  edge [
    source 63
    target 423
  ]
  edge [
    source 63
    target 425
  ]
  edge [
    source 63
    target 427
  ]
  edge [
    source 63
    target 429
  ]
  edge [
    source 63
    target 431
  ]
  edge [
    source 63
    target 432
  ]
  edge [
    source 63
    target 436
  ]
  edge [
    source 63
    target 444
  ]
  edge [
    source 63
    target 445
  ]
  edge [
    source 63
    target 447
  ]
  edge [
    source 63
    target 455
  ]
  edge [
    source 63
    target 458
  ]
  edge [
    source 63
    target 461
  ]
  edge [
    source 63
    target 463
  ]
  edge [
    source 63
    target 464
  ]
  edge [
    source 63
    target 465
  ]
  edge [
    source 63
    target 466
  ]
  edge [
    source 63
    target 467
  ]
  edge [
    source 63
    target 468
  ]
  edge [
    source 63
    target 469
  ]
  edge [
    source 63
    target 470
  ]
  edge [
    source 63
    target 471
  ]
  edge [
    source 63
    target 472
  ]
  edge [
    source 63
    target 473
  ]
  edge [
    source 63
    target 482
  ]
  edge [
    source 63
    target 486
  ]
  edge [
    source 63
    target 487
  ]
  edge [
    source 63
    target 494
  ]
  edge [
    source 63
    target 495
  ]
  edge [
    source 63
    target 496
  ]
  edge [
    source 63
    target 498
  ]
  edge [
    source 63
    target 499
  ]
  edge [
    source 63
    target 504
  ]
  edge [
    source 67
    target 83
  ]
  edge [
    source 67
    target 68
  ]
  edge [
    source 69
    target 71
  ]
  edge [
    source 69
    target 70
  ]
  edge [
    source 72
    target 73
  ]
  edge [
    source 72
    target 74
  ]
  edge [
    source 72
    target 75
  ]
  edge [
    source 72
    target 76
  ]
  edge [
    source 72
    target 77
  ]
  edge [
    source 72
    target 81
  ]
  edge [
    source 74
    target 79
  ]
  edge [
    source 85
    target 353
  ]
  edge [
    source 85
    target 836
  ]
  edge [
    source 85
    target 549
  ]
  edge [
    source 85
    target 996
  ]
  edge [
    source 85
    target 105
  ]
  edge [
    source 85
    target 330
  ]
  edge [
    source 85
    target 718
  ]
  edge [
    source 85
    target 112
  ]
  edge [
    source 85
    target 113
  ]
  edge [
    source 85
    target 114
  ]
  edge [
    source 85
    target 661
  ]
  edge [
    source 85
    target 982
  ]
  edge [
    source 85
    target 983
  ]
  edge [
    source 85
    target 1049
  ]
  edge [
    source 85
    target 990
  ]
  edge [
    source 85
    target 1001
  ]
  edge [
    source 85
    target 542
  ]
  edge [
    source 86
    target 895
  ]
  edge [
    source 86
    target 896
  ]
  edge [
    source 86
    target 899
  ]
  edge [
    source 86
    target 1028
  ]
  edge [
    source 86
    target 1029
  ]
  edge [
    source 86
    target 1030
  ]
  edge [
    source 86
    target 1031
  ]
  edge [
    source 86
    target 1032
  ]
  edge [
    source 86
    target 1033
  ]
  edge [
    source 86
    target 1034
  ]
  edge [
    source 86
    target 1035
  ]
  edge [
    source 86
    target 908
  ]
  edge [
    source 86
    target 1037
  ]
  edge [
    source 86
    target 1038
  ]
  edge [
    source 86
    target 1039
  ]
  edge [
    source 86
    target 1027
  ]
  edge [
    source 86
    target 1023
  ]
  edge [
    source 86
    target 968
  ]
  edge [
    source 86
    target 969
  ]
  edge [
    source 86
    target 970
  ]
  edge [
    source 86
    target 974
  ]
  edge [
    source 86
    target 976
  ]
  edge [
    source 86
    target 977
  ]
  edge [
    source 86
    target 978
  ]
  edge [
    source 86
    target 979
  ]
  edge [
    source 86
    target 1016
  ]
  edge [
    source 86
    target 87
  ]
  edge [
    source 86
    target 984
  ]
  edge [
    source 86
    target 987
  ]
  edge [
    source 86
    target 989
  ]
  edge [
    source 86
    target 997
  ]
  edge [
    source 86
    target 1007
  ]
  edge [
    source 86
    target 1008
  ]
  edge [
    source 86
    target 1010
  ]
  edge [
    source 86
    target 1011
  ]
  edge [
    source 86
    target 1012
  ]
  edge [
    source 86
    target 1013
  ]
  edge [
    source 86
    target 887
  ]
  edge [
    source 86
    target 888
  ]
  edge [
    source 86
    target 889
  ]
  edge [
    source 86
    target 890
  ]
  edge [
    source 86
    target 891
  ]
  edge [
    source 86
    target 892
  ]
  edge [
    source 86
    target 893
  ]
  edge [
    source 86
    target 1022
  ]
  edge [
    source 88
    target 90
  ]
  edge [
    source 89
    target 1020
  ]
  edge [
    source 91
    target 92
  ]
  edge [
    source 92
    target 93
  ]
  edge [
    source 96
    target 512
  ]
  edge [
    source 96
    target 682
  ]
  edge [
    source 96
    target 1044
  ]
  edge [
    source 96
    target 1047
  ]
  edge [
    source 96
    target 771
  ]
  edge [
    source 96
    target 942
  ]
  edge [
    source 96
    target 857
  ]
  edge [
    source 96
    target 772
  ]
  edge [
    source 96
    target 1055
  ]
  edge [
    source 96
    target 687
  ]
  edge [
    source 96
    target 1058
  ]
  edge [
    source 96
    target 550
  ]
  edge [
    source 96
    target 552
  ]
  edge [
    source 96
    target 774
  ]
  edge [
    source 96
    target 689
  ]
  edge [
    source 96
    target 557
  ]
  edge [
    source 96
    target 560
  ]
  edge [
    source 96
    target 562
  ]
  edge [
    source 96
    target 1080
  ]
  edge [
    source 96
    target 569
  ]
  edge [
    source 96
    target 570
  ]
  edge [
    source 96
    target 572
  ]
  edge [
    source 96
    target 1085
  ]
  edge [
    source 96
    target 574
  ]
  edge [
    source 96
    target 575
  ]
  edge [
    source 96
    target 576
  ]
  edge [
    source 96
    target 577
  ]
  edge [
    source 96
    target 578
  ]
  edge [
    source 96
    target 580
  ]
  edge [
    source 96
    target 581
  ]
  edge [
    source 96
    target 582
  ]
  edge [
    source 96
    target 586
  ]
  edge [
    source 96
    target 587
  ]
  edge [
    source 96
    target 588
  ]
  edge [
    source 96
    target 589
  ]
  edge [
    source 96
    target 591
  ]
  edge [
    source 96
    target 593
  ]
  edge [
    source 96
    target 594
  ]
  edge [
    source 96
    target 595
  ]
  edge [
    source 96
    target 597
  ]
  edge [
    source 96
    target 598
  ]
  edge [
    source 96
    target 599
  ]
  edge [
    source 96
    target 602
  ]
  edge [
    source 96
    target 697
  ]
  edge [
    source 96
    target 783
  ]
  edge [
    source 96
    target 97
  ]
  edge [
    source 96
    target 98
  ]
  edge [
    source 96
    target 613
  ]
  edge [
    source 96
    target 616
  ]
  edge [
    source 96
    target 617
  ]
  edge [
    source 96
    target 618
  ]
  edge [
    source 96
    target 620
  ]
  edge [
    source 96
    target 621
  ]
  edge [
    source 96
    target 632
  ]
  edge [
    source 96
    target 633
  ]
  edge [
    source 96
    target 634
  ]
  edge [
    source 96
    target 685
  ]
  edge [
    source 96
    target 636
  ]
  edge [
    source 96
    target 818
  ]
  edge [
    source 96
    target 638
  ]
  edge [
    source 96
    target 639
  ]
  edge [
    source 96
    target 640
  ]
  edge [
    source 96
    target 641
  ]
  edge [
    source 96
    target 642
  ]
  edge [
    source 96
    target 643
  ]
  edge [
    source 96
    target 644
  ]
  edge [
    source 96
    target 645
  ]
  edge [
    source 96
    target 646
  ]
  edge [
    source 96
    target 647
  ]
  edge [
    source 96
    target 648
  ]
  edge [
    source 96
    target 649
  ]
  edge [
    source 96
    target 650
  ]
  edge [
    source 96
    target 652
  ]
  edge [
    source 96
    target 653
  ]
  edge [
    source 96
    target 1084
  ]
  edge [
    source 96
    target 658
  ]
  edge [
    source 96
    target 659
  ]
  edge [
    source 96
    target 660
  ]
  edge [
    source 96
    target 664
  ]
  edge [
    source 96
    target 665
  ]
  edge [
    source 96
    target 666
  ]
  edge [
    source 96
    target 703
  ]
  edge [
    source 96
    target 669
  ]
  edge [
    source 96
    target 159
  ]
  edge [
    source 96
    target 160
  ]
  edge [
    source 96
    target 161
  ]
  edge [
    source 96
    target 162
  ]
  edge [
    source 96
    target 163
  ]
  edge [
    source 96
    target 676
  ]
  edge [
    source 96
    target 165
  ]
  edge [
    source 96
    target 166
  ]
  edge [
    source 96
    target 167
  ]
  edge [
    source 96
    target 168
  ]
  edge [
    source 96
    target 169
  ]
  edge [
    source 96
    target 170
  ]
  edge [
    source 96
    target 172
  ]
  edge [
    source 96
    target 173
  ]
  edge [
    source 96
    target 174
  ]
  edge [
    source 96
    target 175
  ]
  edge [
    source 96
    target 688
  ]
  edge [
    source 96
    target 177
  ]
  edge [
    source 96
    target 178
  ]
  edge [
    source 96
    target 179
  ]
  edge [
    source 96
    target 797
  ]
  edge [
    source 96
    target 181
  ]
  edge [
    source 96
    target 182
  ]
  edge [
    source 96
    target 185
  ]
  edge [
    source 96
    target 186
  ]
  edge [
    source 96
    target 187
  ]
  edge [
    source 96
    target 188
  ]
  edge [
    source 96
    target 189
  ]
  edge [
    source 96
    target 191
  ]
  edge [
    source 96
    target 192
  ]
  edge [
    source 96
    target 960
  ]
  edge [
    source 96
    target 707
  ]
  edge [
    source 96
    target 196
  ]
  edge [
    source 96
    target 709
  ]
  edge [
    source 96
    target 198
  ]
  edge [
    source 96
    target 199
  ]
  edge [
    source 96
    target 176
  ]
  edge [
    source 96
    target 713
  ]
  edge [
    source 96
    target 202
  ]
  edge [
    source 96
    target 715
  ]
  edge [
    source 96
    target 716
  ]
  edge [
    source 96
    target 717
  ]
  edge [
    source 96
    target 206
  ]
  edge [
    source 96
    target 719
  ]
  edge [
    source 96
    target 209
  ]
  edge [
    source 96
    target 722
  ]
  edge [
    source 96
    target 211
  ]
  edge [
    source 96
    target 212
  ]
  edge [
    source 96
    target 213
  ]
  edge [
    source 96
    target 726
  ]
  edge [
    source 96
    target 215
  ]
  edge [
    source 96
    target 216
  ]
  edge [
    source 96
    target 217
  ]
  edge [
    source 96
    target 218
  ]
  edge [
    source 96
    target 220
  ]
  edge [
    source 96
    target 221
  ]
  edge [
    source 96
    target 222
  ]
  edge [
    source 96
    target 223
  ]
  edge [
    source 96
    target 224
  ]
  edge [
    source 96
    target 938
  ]
  edge [
    source 96
    target 226
  ]
  edge [
    source 96
    target 229
  ]
  edge [
    source 96
    target 230
  ]
  edge [
    source 96
    target 232
  ]
  edge [
    source 96
    target 233
  ]
  edge [
    source 96
    target 234
  ]
  edge [
    source 96
    target 721
  ]
  edge [
    source 96
    target 238
  ]
  edge [
    source 96
    target 239
  ]
  edge [
    source 96
    target 807
  ]
  edge [
    source 96
    target 754
  ]
  edge [
    source 96
    target 243
  ]
  edge [
    source 96
    target 244
  ]
  edge [
    source 96
    target 757
  ]
  edge [
    source 96
    target 246
  ]
  edge [
    source 96
    target 759
  ]
  edge [
    source 96
    target 248
  ]
  edge [
    source 96
    target 249
  ]
  edge [
    source 96
    target 251
  ]
  edge [
    source 96
    target 252
  ]
  edge [
    source 96
    target 765
  ]
  edge [
    source 96
    target 766
  ]
  edge [
    source 96
    target 255
  ]
  edge [
    source 96
    target 258
  ]
  edge [
    source 96
    target 259
  ]
  edge [
    source 96
    target 260
  ]
  edge [
    source 96
    target 261
  ]
  edge [
    source 96
    target 262
  ]
  edge [
    source 96
    target 263
  ]
  edge [
    source 96
    target 265
  ]
  edge [
    source 96
    target 266
  ]
  edge [
    source 96
    target 779
  ]
  edge [
    source 96
    target 780
  ]
  edge [
    source 96
    target 782
  ]
  edge [
    source 96
    target 271
  ]
  edge [
    source 96
    target 784
  ]
  edge [
    source 96
    target 273
  ]
  edge [
    source 96
    target 275
  ]
  edge [
    source 96
    target 690
  ]
  edge [
    source 96
    target 277
  ]
  edge [
    source 96
    target 790
  ]
  edge [
    source 96
    target 279
  ]
  edge [
    source 96
    target 792
  ]
  edge [
    source 96
    target 793
  ]
  edge [
    source 96
    target 794
  ]
  edge [
    source 96
    target 283
  ]
  edge [
    source 96
    target 284
  ]
  edge [
    source 96
    target 285
  ]
  edge [
    source 96
    target 798
  ]
  edge [
    source 96
    target 287
  ]
  edge [
    source 96
    target 800
  ]
  edge [
    source 96
    target 801
  ]
  edge [
    source 96
    target 803
  ]
  edge [
    source 96
    target 804
  ]
  edge [
    source 96
    target 805
  ]
  edge [
    source 96
    target 295
  ]
  edge [
    source 96
    target 296
  ]
  edge [
    source 96
    target 809
  ]
  edge [
    source 96
    target 808
  ]
  edge [
    source 96
    target 811
  ]
  edge [
    source 96
    target 300
  ]
  edge [
    source 96
    target 301
  ]
  edge [
    source 96
    target 725
  ]
  edge [
    source 96
    target 305
  ]
  edge [
    source 96
    target 306
  ]
  edge [
    source 96
    target 821
  ]
  edge [
    source 96
    target 310
  ]
  edge [
    source 96
    target 312
  ]
  edge [
    source 96
    target 825
  ]
  edge [
    source 96
    target 314
  ]
  edge [
    source 96
    target 827
  ]
  edge [
    source 96
    target 828
  ]
  edge [
    source 96
    target 317
  ]
  edge [
    source 96
    target 831
  ]
  edge [
    source 96
    target 320
  ]
  edge [
    source 96
    target 833
  ]
  edge [
    source 96
    target 834
  ]
  edge [
    source 96
    target 837
  ]
  edge [
    source 96
    target 326
  ]
  edge [
    source 96
    target 777
  ]
  edge [
    source 96
    target 842
  ]
  edge [
    source 96
    target 332
  ]
  edge [
    source 96
    target 333
  ]
  edge [
    source 96
    target 846
  ]
  edge [
    source 96
    target 335
  ]
  edge [
    source 96
    target 848
  ]
  edge [
    source 96
    target 849
  ]
  edge [
    source 96
    target 338
  ]
  edge [
    source 96
    target 824
  ]
  edge [
    source 96
    target 855
  ]
  edge [
    source 96
    target 345
  ]
  edge [
    source 96
    target 858
  ]
  edge [
    source 96
    target 1081
  ]
  edge [
    source 96
    target 350
  ]
  edge [
    source 96
    target 795
  ]
  edge [
    source 96
    target 778
  ]
  edge [
    source 96
    target 360
  ]
  edge [
    source 96
    target 742
  ]
  edge [
    source 96
    target 876
  ]
  edge [
    source 96
    target 366
  ]
  edge [
    source 96
    target 883
  ]
  edge [
    source 96
    target 829
  ]
  edge [
    source 96
    target 744
  ]
  edge [
    source 96
    target 900
  ]
  edge [
    source 96
    target 905
  ]
  edge [
    source 96
    target 396
  ]
  edge [
    source 96
    target 911
  ]
  edge [
    source 96
    target 400
  ]
  edge [
    source 96
    target 915
  ]
  edge [
    source 96
    target 405
  ]
  edge [
    source 96
    target 918
  ]
  edge [
    source 96
    target 815
  ]
  edge [
    source 96
    target 923
  ]
  edge [
    source 96
    target 924
  ]
  edge [
    source 96
    target 413
  ]
  edge [
    source 96
    target 414
  ]
  edge [
    source 96
    target 928
  ]
  edge [
    source 96
    target 346
  ]
  edge [
    source 96
    target 729
  ]
  edge [
    source 96
    target 936
  ]
  edge [
    source 96
    target 712
  ]
  edge [
    source 96
    target 426
  ]
  edge [
    source 96
    target 939
  ]
  edge [
    source 96
    target 428
  ]
  edge [
    source 96
    target 430
  ]
  edge [
    source 96
    target 610
  ]
  edge [
    source 96
    target 948
  ]
  edge [
    source 96
    target 951
  ]
  edge [
    source 96
    target 755
  ]
  edge [
    source 96
    target 953
  ]
  edge [
    source 96
    target 442
  ]
  edge [
    source 96
    target 955
  ]
  edge [
    source 96
    target 956
  ]
  edge [
    source 96
    target 756
  ]
  edge [
    source 96
    target 448
  ]
  edge [
    source 96
    target 449
  ]
  edge [
    source 96
    target 962
  ]
  edge [
    source 96
    target 451
  ]
  edge [
    source 96
    target 965
  ]
  edge [
    source 96
    target 966
  ]
  edge [
    source 96
    target 456
  ]
  edge [
    source 96
    target 758
  ]
  edge [
    source 96
    target 673
  ]
  edge [
    source 96
    target 462
  ]
  edge [
    source 96
    target 674
  ]
  edge [
    source 96
    target 926
  ]
  edge [
    source 96
    target 760
  ]
  edge [
    source 96
    target 454
  ]
  edge [
    source 96
    target 723
  ]
  edge [
    source 96
    target 799
  ]
  edge [
    source 96
    target 480
  ]
  edge [
    source 96
    target 481
  ]
  edge [
    source 96
    target 485
  ]
  edge [
    source 96
    target 678
  ]
  edge [
    source 96
    target 493
  ]
  edge [
    source 96
    target 679
  ]
  edge [
    source 96
    target 919
  ]
  edge [
    source 96
    target 203
  ]
  edge [
    source 96
    target 694
  ]
  edge [
    source 96
    target 844
  ]
  edge [
    source 96
    target 751
  ]
  edge [
    source 96
    target 937
  ]
  edge [
    source 97
    target 99
  ]
  edge [
    source 97
    target 100
  ]
  edge [
    source 102
    target 103
  ]
  edge [
    source 103
    target 104
  ]
  edge [
    source 105
    target 1066
  ]
  edge [
    source 105
    target 1064
  ]
  edge [
    source 105
    target 1065
  ]
  edge [
    source 105
    target 106
  ]
  edge [
    source 105
    target 1067
  ]
  edge [
    source 105
    target 108
  ]
  edge [
    source 105
    target 109
  ]
  edge [
    source 105
    target 110
  ]
  edge [
    source 105
    target 1071
  ]
  edge [
    source 105
    target 107
  ]
  edge [
    source 105
    target 1069
  ]
  edge [
    source 105
    target 1070
  ]
  edge [
    source 105
    target 123
  ]
  edge [
    source 108
    target 1074
  ]
  edge [
    source 110
    target 854
  ]
  edge [
    source 135
    target 773
  ]
  edge [
    source 135
    target 775
  ]
  edge [
    source 135
    target 904
  ]
  edge [
    source 135
    target 137
  ]
  edge [
    source 135
    target 138
  ]
  edge [
    source 135
    target 139
  ]
  edge [
    source 135
    target 141
  ]
  edge [
    source 135
    target 142
  ]
  edge [
    source 135
    target 914
  ]
  edge [
    source 135
    target 789
  ]
  edge [
    source 135
    target 558
  ]
  edge [
    source 135
    target 302
  ]
  edge [
    source 135
    target 691
  ]
  edge [
    source 135
    target 776
  ]
  edge [
    source 135
    target 696
  ]
  edge [
    source 135
    target 313
  ]
  edge [
    source 135
    target 947
  ]
  edge [
    source 135
    target 700
  ]
  edge [
    source 135
    target 702
  ]
  edge [
    source 135
    target 972
  ]
  edge [
    source 135
    target 342
  ]
  edge [
    source 135
    target 999
  ]
  edge [
    source 135
    target 316
  ]
  edge [
    source 135
    target 1019
  ]
  edge [
    source 142
    target 1025
  ]
  edge [
    source 167
    target 184
  ]
  edge [
    source 169
    target 219
  ]
  edge [
    source 169
    target 180
  ]
  edge [
    source 171
    target 331
  ]
  edge [
    source 173
    target 240
  ]
  edge [
    source 174
    target 384
  ]
  edge [
    source 174
    target 385
  ]
  edge [
    source 174
    target 322
  ]
  edge [
    source 174
    target 290
  ]
  edge [
    source 174
    target 988
  ]
  edge [
    source 174
    target 886
  ]
  edge [
    source 174
    target 267
  ]
  edge [
    source 174
    target 268
  ]
  edge [
    source 174
    target 364
  ]
  edge [
    source 174
    target 850
  ]
  edge [
    source 174
    target 880
  ]
  edge [
    source 174
    target 337
  ]
  edge [
    source 174
    target 274
  ]
  edge [
    source 174
    target 214
  ]
  edge [
    source 174
    target 183
  ]
  edge [
    source 174
    target 281
  ]
  edge [
    source 174
    target 250
  ]
  edge [
    source 174
    target 994
  ]
  edge [
    source 174
    target 433
  ]
  edge [
    source 174
    target 349
  ]
  edge [
    source 174
    target 446
  ]
  edge [
    source 182
    target 1000
  ]
  edge [
    source 182
    target 869
  ]
  edge [
    source 189
    target 237
  ]
  edge [
    source 189
    target 190
  ]
  edge [
    source 199
    target 299
  ]
  edge [
    source 212
    target 231
  ]
  edge [
    source 212
    target 225
  ]
  edge [
    source 212
    target 227
  ]
  edge [
    source 212
    target 228
  ]
  edge [
    source 216
    target 475
  ]
  edge [
    source 216
    target 476
  ]
  edge [
    source 222
    target 509
  ]
  edge [
    source 226
    target 511
  ]
  edge [
    source 226
    target 235
  ]
  edge [
    source 234
    target 967
  ]
  edge [
    source 246
    target 714
  ]
  edge [
    source 256
    target 288
  ]
  edge [
    source 256
    target 362
  ]
  edge [
    source 256
    target 547
  ]
  edge [
    source 257
    target 832
  ]
  edge [
    source 257
    target 291
  ]
  edge [
    source 257
    target 901
  ]
  edge [
    source 257
    target 293
  ]
  edge [
    source 257
    target 619
  ]
  edge [
    source 257
    target 363
  ]
  edge [
    source 257
    target 270
  ]
  edge [
    source 257
    target 561
  ]
  edge [
    source 257
    target 435
  ]
  edge [
    source 257
    target 340
  ]
  edge [
    source 257
    target 278
  ]
  edge [
    source 257
    target 1048
  ]
  edge [
    source 257
    target 670
  ]
  edge [
    source 261
    target 543
  ]
  edge [
    source 261
    target 272
  ]
  edge [
    source 262
    target 343
  ]
  edge [
    source 266
    target 307
  ]
  edge [
    source 267
    target 1061
  ]
  edge [
    source 274
    target 351
  ]
  edge [
    source 274
    target 354
  ]
  edge [
    source 274
    target 459
  ]
  edge [
    source 274
    target 1041
  ]
  edge [
    source 274
    target 944
  ]
  edge [
    source 274
    target 945
  ]
  edge [
    source 274
    target 282
  ]
  edge [
    source 274
    target 347
  ]
  edge [
    source 274
    target 348
  ]
  edge [
    source 274
    target 1054
  ]
  edge [
    source 277
    target 280
  ]
  edge [
    source 277
    target 484
  ]
  edge [
    source 278
    target 319
  ]
  edge [
    source 278
    target 321
  ]
  edge [
    source 278
    target 522
  ]
  edge [
    source 278
    target 548
  ]
  edge [
    source 278
    target 327
  ]
  edge [
    source 278
    target 488
  ]
  edge [
    source 278
    target 329
  ]
  edge [
    source 278
    target 298
  ]
  edge [
    source 278
    target 556
  ]
  edge [
    source 278
    target 304
  ]
  edge [
    source 278
    target 627
  ]
  edge [
    source 278
    target 1082
  ]
  edge [
    source 278
    target 540
  ]
  edge [
    source 282
    target 631
  ]
  edge [
    source 282
    target 286
  ]
  edge [
    source 285
    target 303
  ]
  edge [
    source 286
    target 311
  ]
  edge [
    source 286
    target 336
  ]
  edge [
    source 286
    target 450
  ]
  edge [
    source 286
    target 699
  ]
  edge [
    source 286
    target 1086
  ]
  edge [
    source 289
    target 439
  ]
  edge [
    source 289
    target 720
  ]
  edge [
    source 289
    target 957
  ]
  edge [
    source 290
    target 292
  ]
  edge [
    source 290
    target 389
  ]
  edge [
    source 290
    target 371
  ]
  edge [
    source 290
    target 374
  ]
  edge [
    source 290
    target 375
  ]
  edge [
    source 290
    target 440
  ]
  edge [
    source 290
    target 376
  ]
  edge [
    source 290
    target 388
  ]
  edge [
    source 291
    target 434
  ]
  edge [
    source 291
    target 294
  ]
  edge [
    source 293
    target 544
  ]
  edge [
    source 293
    target 531
  ]
  edge [
    source 293
    target 308
  ]
  edge [
    source 293
    target 334
  ]
  edge [
    source 294
    target 399
  ]
  edge [
    source 294
    target 401
  ]
  edge [
    source 305
    target 415
  ]
  edge [
    source 305
    target 623
  ]
  edge [
    source 305
    target 323
  ]
  edge [
    source 305
    target 325
  ]
  edge [
    source 305
    target 453
  ]
  edge [
    source 305
    target 902
  ]
  edge [
    source 305
    target 903
  ]
  edge [
    source 305
    target 520
  ]
  edge [
    source 305
    target 622
  ]
  edge [
    source 305
    target 527
  ]
  edge [
    source 305
    target 528
  ]
  edge [
    source 305
    target 881
  ]
  edge [
    source 305
    target 872
  ]
  edge [
    source 305
    target 315
  ]
  edge [
    source 309
    target 368
  ]
  edge [
    source 309
    target 657
  ]
  edge [
    source 309
    target 324
  ]
  edge [
    source 311
    target 318
  ]
  edge [
    source 323
    target 767
  ]
  edge [
    source 323
    target 768
  ]
  edge [
    source 323
    target 443
  ]
  edge [
    source 323
    target 708
  ]
  edge [
    source 328
    target 489
  ]
  edge [
    source 328
    target 490
  ]
  edge [
    source 328
    target 339
  ]
  edge [
    source 329
    target 611
  ]
  edge [
    source 329
    target 940
  ]
  edge [
    source 329
    target 637
  ]
  edge [
    source 334
    target 530
  ]
  edge [
    source 334
    target 341
  ]
  edge [
    source 339
    target 383
  ]
  edge [
    source 339
    target 352
  ]
  edge [
    source 339
    target 517
  ]
  edge [
    source 339
    target 391
  ]
  edge [
    source 339
    target 365
  ]
  edge [
    source 339
    target 369
  ]
  edge [
    source 339
    target 404
  ]
  edge [
    source 339
    target 381
  ]
  edge [
    source 346
    target 359
  ]
  edge [
    source 346
    target 355
  ]
  edge [
    source 346
    target 372
  ]
  edge [
    source 349
    target 356
  ]
  edge [
    source 350
    target 438
  ]
  edge [
    source 355
    target 935
  ]
  edge [
    source 355
    target 378
  ]
  edge [
    source 355
    target 387
  ]
  edge [
    source 355
    target 508
  ]
  edge [
    source 356
    target 393
  ]
  edge [
    source 356
    target 370
  ]
  edge [
    source 356
    target 357
  ]
  edge [
    source 356
    target 358
  ]
  edge [
    source 358
    target 1087
  ]
  edge [
    source 358
    target 958
  ]
  edge [
    source 358
    target 419
  ]
  edge [
    source 358
    target 452
  ]
  edge [
    source 358
    target 424
  ]
  edge [
    source 358
    target 361
  ]
  edge [
    source 358
    target 395
  ]
  edge [
    source 358
    target 397
  ]
  edge [
    source 358
    target 526
  ]
  edge [
    source 358
    target 367
  ]
  edge [
    source 358
    target 478
  ]
  edge [
    source 358
    target 407
  ]
  edge [
    source 358
    target 377
  ]
  edge [
    source 358
    target 410
  ]
  edge [
    source 358
    target 409
  ]
  edge [
    source 358
    target 382
  ]
  edge [
    source 364
    target 420
  ]
  edge [
    source 364
    target 373
  ]
  edge [
    source 373
    target 441
  ]
  edge [
    source 373
    target 394
  ]
  edge [
    source 373
    target 460
  ]
  edge [
    source 373
    target 1076
  ]
  edge [
    source 375
    target 386
  ]
  edge [
    source 375
    target 392
  ]
  edge [
    source 375
    target 525
  ]
  edge [
    source 375
    target 398
  ]
  edge [
    source 375
    target 406
  ]
  edge [
    source 375
    target 1079
  ]
  edge [
    source 375
    target 408
  ]
  edge [
    source 375
    target 379
  ]
  edge [
    source 376
    target 412
  ]
  edge [
    source 376
    target 1078
  ]
  edge [
    source 380
    target 1072
  ]
  edge [
    source 380
    target 402
  ]
  edge [
    source 380
    target 474
  ]
  edge [
    source 388
    target 390
  ]
  edge [
    source 396
    target 403
  ]
  edge [
    source 396
    target 510
  ]
  edge [
    source 405
    target 457
  ]
  edge [
    source 406
    target 1075
  ]
  edge [
    source 409
    target 1015
  ]
  edge [
    source 409
    target 1073
  ]
  edge [
    source 411
    target 513
  ]
  edge [
    source 411
    target 483
  ]
  edge [
    source 414
    target 1083
  ]
  edge [
    source 415
    target 856
  ]
  edge [
    source 416
    target 417
  ]
  edge [
    source 416
    target 418
  ]
  edge [
    source 442
    target 479
  ]
  edge [
    source 451
    target 583
  ]
  edge [
    source 453
    target 515
  ]
  edge [
    source 477
    target 705
  ]
  edge [
    source 491
    target 553
  ]
  edge [
    source 491
    target 554
  ]
  edge [
    source 491
    target 973
  ]
  edge [
    source 491
    target 500
  ]
  edge [
    source 491
    target 501
  ]
  edge [
    source 491
    target 502
  ]
  edge [
    source 502
    target 503
  ]
  edge [
    source 502
    target 505
  ]
  edge [
    source 505
    target 506
  ]
  edge [
    source 507
    target 761
  ]
  edge [
    source 507
    target 762
  ]
  edge [
    source 507
    target 763
  ]
  edge [
    source 507
    target 764
  ]
  edge [
    source 521
    target 523
  ]
  edge [
    source 521
    target 524
  ]
  edge [
    source 548
    target 615
  ]
  edge [
    source 548
    target 555
  ]
  edge [
    source 548
    target 734
  ]
  edge [
    source 558
    target 559
  ]
  edge [
    source 558
    target 770
  ]
  edge [
    source 558
    target 788
  ]
  edge [
    source 560
    target 724
  ]
  edge [
    source 571
    target 626
  ]
  edge [
    source 575
    target 607
  ]
  edge [
    source 575
    target 596
  ]
  edge [
    source 575
    target 606
  ]
  edge [
    source 581
    target 584
  ]
  edge [
    source 629
    target 817
  ]
  edge [
    source 629
    target 706
  ]
  edge [
    source 629
    target 701
  ]
  edge [
    source 647
    target 1051
  ]
  edge [
    source 650
    target 959
  ]
  edge [
    source 650
    target 961
  ]
  edge [
    source 650
    target 963
  ]
  edge [
    source 650
    target 668
  ]
  edge [
    source 654
    target 667
  ]
  edge [
    source 654
    target 998
  ]
  edge [
    source 655
    target 656
  ]
  edge [
    source 655
    target 946
  ]
  edge [
    source 669
    target 675
  ]
  edge [
    source 683
    target 684
  ]
  edge [
    source 692
    target 816
  ]
  edge [
    source 692
    target 787
  ]
  edge [
    source 692
    target 796
  ]
  edge [
    source 692
    target 884
  ]
  edge [
    source 694
    target 695
  ]
  edge [
    source 698
    target 1053
  ]
  edge [
    source 722
    target 870
  ]
  edge [
    source 746
    target 769
  ]
  edge [
    source 758
    target 806
  ]
  edge [
    source 769
    target 1050
  ]
  edge [
    source 777
    target 1057
  ]
  edge [
    source 777
    target 786
  ]
  edge [
    source 783
    target 877
  ]
  edge [
    source 805
    target 823
  ]
  edge [
    source 805
    target 810
  ]
  edge [
    source 806
    target 847
  ]
  edge [
    source 806
    target 995
  ]
  edge [
    source 806
    target 931
  ]
  edge [
    source 806
    target 1005
  ]
  edge [
    source 806
    target 1006
  ]
  edge [
    source 813
    target 843
  ]
  edge [
    source 813
    target 820
  ]
  edge [
    source 813
    target 981
  ]
  edge [
    source 813
    target 822
  ]
  edge [
    source 818
    target 949
  ]
  edge [
    source 824
    target 830
  ]
  edge [
    source 828
    target 1077
  ]
  edge [
    source 828
    target 917
  ]
  edge [
    source 828
    target 853
  ]
  edge [
    source 834
    target 980
  ]
  edge [
    source 838
    target 885
  ]
  edge [
    source 841
    target 839
  ]
  edge [
    source 845
    target 863
  ]
  edge [
    source 845
    target 927
  ]
  edge [
    source 845
    target 867
  ]
  edge [
    source 845
    target 868
  ]
  edge [
    source 845
    target 934
  ]
  edge [
    source 845
    target 871
  ]
  edge [
    source 845
    target 873
  ]
  edge [
    source 845
    target 878
  ]
  edge [
    source 845
    target 943
  ]
  edge [
    source 845
    target 851
  ]
  edge [
    source 845
    target 860
  ]
  edge [
    source 845
    target 861
  ]
  edge [
    source 845
    target 862
  ]
  edge [
    source 854
    target 1063
  ]
  edge [
    source 854
    target 1068
  ]
  edge [
    source 854
    target 1062
  ]
  edge [
    source 860
    target 865
  ]
  edge [
    source 860
    target 930
  ]
  edge [
    source 860
    target 932
  ]
  edge [
    source 860
    target 929
  ]
  edge [
    source 860
    target 879
  ]
  edge [
    source 860
    target 866
  ]
  edge [
    source 865
    target 1017
  ]
  edge [
    source 872
    target 874
  ]
  edge [
    source 872
    target 1018
  ]
  edge [
    source 872
    target 910
  ]
  edge [
    source 894
    target 897
  ]
  edge [
    source 894
    target 898
  ]
  edge [
    source 894
    target 916
  ]
  edge [
    source 896
    target 912
  ]
  edge [
    source 896
    target 913
  ]
  edge [
    source 896
    target 906
  ]
  edge [
    source 896
    target 907
  ]
  edge [
    source 896
    target 909
  ]
  edge [
    source 902
    target 1024
  ]
  edge [
    source 916
    target 950
  ]
  edge [
    source 919
    target 921
  ]
  edge [
    source 919
    target 1045
  ]
  edge [
    source 919
    target 1046
  ]
  edge [
    source 925
    target 257
  ]
  edge [
    source 929
    target 933
  ]
  edge [
    source 992
    target 698
  ]
  edge [
    source 993
    target 152
  ]
  edge [
    source 1009
    target 1043
  ]
  edge [
    source 1016
    target 1021
  ]
  edge [
    source 1035
    target 1036
  ]
  edge [
    source 1051
    target 1052
  ]
  edge [
    source 1054
    target 1059
  ]
]
