# Supplementary material for: Homophily and the Speed of Social Mobilization: The Effect of Acquired and Ascribed Traits
Source: PLoS One. 2014 Apr 16;9(4):e95140. doi: 10.1371/journal.pone.0095140 (PMC3989266; doi:10.1371/journal.pone.0095140)
Supplement: Code S1 — Anonymized data and code used to produce the reported analyses. (ZIP) [file pone.0095140.s004.zip › Langley_Recruits_anonymized_data_and_keys.xls]

## Sheet: Langley_Recruits_anonymized_dat
id	Registration_Interval_Days	Age	City	Country	Recruitment_Generation	Gender	Number_of_Recruits	Heard_From	Recruiter_id	Recruiter_Age	Recruiter_City	Recruiter_Country	Recruiter_Gender	Recruiter_Number_of_Recruits	Recruiter_Heard_From	Same_Heard_From_as_Recruiter	Location_Comparison	Recruiter_Join_Date_Numeric_Days		Same_Gender_as_Recruiter	Heard_Through_Medium	Recruiter_Heard_Through_Medium	Heard_Through_Same_Medium_as_Recruiter	Same_Age_as_Recruiter	Distance_from_Recruiter	Same_City_as_Recruiter	Same_Country_as_Recruiter	Has_Recruits
7	1.1606	unknown	Brookline	United States	1	female	0	0	2	4	Brookline	United States	male	2	0	2	Same City	15118.7		0	2	100	0	2	0	1	1	FALSE
15	0.059	3	Ryde	Australia	1	male	0	0	12	2			female	9	0	2	unknown	15120.1		0	7	8	0	0	0	2	2	FALSE
17	0.005	2	London	United Kingdom	1	female	0	0	16	2	London	United Kingdom	female	1	0	2	Same City	15120.6		1	3	8	0	1	0	1	1	FALSE
18	0.502	2	Sunbury	United Kingdom	1	female	0	0	12	2			female	9	0	2	unknown	15120.1		1	1	8	0	1	0	2	2	FALSE
20	1.0133	2	Kenilworth	United Kingdom	1	male	0	0	12	2			female	9	0	2	unknown	15120.1		0	2	8	0	1	0	2	2	FALSE
22	1.44	2	Norwich	United Kingdom	1	female	0	0	12	2			female	9	0	2	unknown	15120.1		1	1	8	0	1	0	2	2	FALSE
23	1.4484	unknown	London	United Kingdom	1	female	0	0	12	2			female	9	0	2	unknown	15120.1		1	0	8	2	2	0	2	2	FALSE
24	1.4527	2	London	United Kingdom	1	female	0	0	12	2			female	9	0	2	unknown	15120.1		1	1	8	0	1	0	2	2	FALSE
27	3.6129	unknown	Cambridge	United States	1	unknown	0	0	1	unknown	Cambridge	United States	unknown	1	0	2	Same City	15118.4		2	0	3	2	2	0	1	1	FALSE
28	2.6338	2		United Kingdom	1	female	0	1	12	2			female	9	0	2	unknown	15120.1		1	4	8	0	1	0	2	2	FALSE
30	3.576	2	Birmingham	United Kingdom	1	male	0	1	12	2			female	9	0	2	unknown	15120.1		0	4	8	0	1	0	2	2	FALSE
31	4.7604	2	Great Yarmouth	United Kingdom	1	female	0	1	12	2			female	9	0	2	unknown	15120.1		1	1	8	0	1	0	2	2	FALSE
34	2.6356	2	London	United Kingdom	1	male	0	1	29	unknown	Port Stanley	Canada	female	1	0	2	Different Country	15123.1		0	1	0	2	2	5898.95	0	0	FALSE
35	7.5991	unknown		United States	1	male	0	0	2	4	Brookline	United States	male	2	0	2	unknown	15118.7		1	4	100	0	2	2174.91	2	1	FALSE
37	0.0392	3	Issy-les-moulineaux	France	1	male	1	3	36	3	Issy-les-moulineaux	France	male	5	3	1	Same City	15126.5		1	1	1	1	1	0	1	1	TRUE
38	0.3903	2	London	United Kingdom	1	female	0	100	36	3	Issy-les-moulineaux	France	male	5	3	0	Different Country	15126.5		0	4	1	0	0	343.957	0	0	FALSE
39	0.3915	2	London	United Kingdom	1	female	0	3	36	3	Issy-les-moulineaux	France	male	5	3	1	Different Country	15126.5		0	4	1	0	0	343.957	0	0	FALSE
40	0.5992	unknown	Manchester	United Kingdom	1	female	1	0	36	3	Issy-les-moulineaux	France	male	5	3	2	Different Country	15126.5		0	0	1	2	2	606.029	0	0	TRUE
43	0.0019	unknown	Shenley	United Kingdom	1	unknown	0	0	42	unknown	Shenley	United Kingdom	male	1	0	2	Same City	15129.1		2	1	0	2	2	0	1	1	FALSE
44	0.0355	unknown	Shenley	United Kingdom	1	unknown	0	0	41	3	Sunbury	United Kingdom	male	4	5	2	Different City	15129.1		2	0	7	2	2	33.0746	0	1	FALSE
46	2.4862	unknown	Cambridge	United Kingdom	2	unknown	0	0	40	unknown	Manchester	United Kingdom	female	1	0	2	Different City	15127.1		2	0	0	2	2	213.112	0	1	FALSE
47	9.9788	2		United States	1	female	0	100	6	4	Melrose	United Kingdom	male	1	0	2	unknown	15119.8		0	100	8	0	0	6862.95	2	0	FALSE
53	0.1191	2	Cambridge	United Kingdom	1	female	0	2	52	3	Cambridge	United Kingdom	male	1	1	0	Same City	15130.8		0	100	1	0	0	0	1	1	FALSE
54	0.4872	4	London	United Kingdom	1	female	0	2	51	2		Germany	female	5	4	0	unknown	15130.5		1	4	5	0	0	735.491	2	0	FALSE
55	2.4581	2	Cambridge	United Kingdom	1	male	0	2	41	3	Sunbury	United Kingdom	male	4	5	0	Different City	15129.1		1	1	7	0	0	96.4293	0	1	FALSE
56	2.4617	2	Cambridge	United Kingdom	1	male	0	2	41	3	Sunbury	United Kingdom	male	4	5	0	Different City	15129.1		1	1	7	0	0	96.4293	0	1	FALSE
58	6.2861	3		United Kingdom	1	male	0	1	36	3	Issy-les-moulineaux	France	male	5	3	0	unknown	15126.5		1	5	1	0	1	826.147	2	0	FALSE
59	2.517	2	Leigh	United Kingdom	1	female	0	1	51	2		Germany	female	5	4	0	unknown	15130.5		1	5	5	1	1	917.453	2	0	FALSE
61	0.0309	2	Newbury	United Kingdom	1	female	0	4	60	2	Newbury	United Kingdom	male	1	4	1	Same City	15133		0	5	5	1	1	0	1	1	FALSE
62	2.5951	3	Lytham	United Kingdom	1	female	0	1	51	2		Germany	female	5	4	0	unknown	15130.5		1	5	5	1	0	951.93	2	0	FALSE
63	2.5974	3	Lytham	United Kingdom	1	female	0	1	51	2		Germany	female	5	4	0	unknown	15130.5		1	5	5	1	0	951.93	2	0	FALSE
67	10.1223	3	Washington	United Kingdom	2	male	0	3	37	3	Issy-les-moulineaux	France	male	1	3	1	Different Country	15126.5		1	1	1	1	1	723.696	0	0	FALSE
69	0.0029	4	Great Malvern	United Kingdom	1	male	0	1	68	2	Great Malvern	United Kingdom	female	2	1	1	Same City	15136.9		0	1	2	0	0	0	1	1	FALSE
71	0.0316	unknown	London	United Kingdom	1	female	0	0	70	unknown	Leeds	United Kingdom	female	2	4	2	Different City	15137.7		1	1	100	0	2	272.558	0	1	FALSE
72	0.0351	2	London	United Kingdom	1	male	0	1	70	unknown	Leeds	United Kingdom	female	2	4	0	Different City	15137.7		0	1	100	0	2	272.558	0	1	FALSE
74	0.0062	unknown	Weston-super-mare	United Kingdom	1	female	0	0	73	1	Weston-super-mare	United Kingdom	female	6	100	2	Same City	15138.6		1	4	1	0	2	0	1	1	FALSE
75	0.0106	1	Weston-super-mare	United Kingdom	1	female	1	2	73	1	Weston-super-mare	United Kingdom	female	6	100	0	Same City	15138.6		1	10	1	0	1	0	1	1	TRUE
76	0.0119	3	Weston-super-mare	United Kingdom	1	male	0	2	73	1	Weston-super-mare	United Kingdom	female	6	100	0	Same City	15138.6		0	10	1	0	0	0	1	1	FALSE
77	0.1811	2	Barnsley	United Kingdom	1	male	0	1	73	1	Weston-super-mare	United Kingdom	female	6	100	0	Different City	15138.6		0	4	1	0	0	265.449	0	1	FALSE
78	0.2995	unknown	Brighton	United Kingdom	1	male	0	0	73	1	Weston-super-mare	United Kingdom	female	6	100	2	Different City	15138.6		0	4	1	0	2	206.834	0	1	FALSE
79	10.0386	4	Bath	United Kingdom	1	male	0	1	41	3	Sunbury	United Kingdom	male	4	5	0	Different City	15129.1		1	1	7	0	0	135.17	0	1	FALSE
80	0.8458	1		United Kingdom	2	female	0	1	75	1	Weston-super-mare	United Kingdom	female	1	2	0	unknown	15138.6		1	4	10	0	1	449.358	2	1	FALSE
82	1.3385	2	Northwich	United Kingdom	1	female	0	1	73	1	Weston-super-mare	United Kingdom	female	6	100	0	Different City	15138.6		1	0	1	2	0	214.988	0	1	FALSE
84	3.8802	1	Hereford	United Kingdom	1	male	0	1	68	2	Great Malvern	United Kingdom	female	2	1	1	Different City	15136.9		0	1	2	0	0	27.295	0	1	FALSE
88	0.0154	2	Madras	India	1	male	0	1	87	1	Madras	India	male	45	0	2	Same City	15143.7		1	1	0	2	0	0	1	1	FALSE
91	1.1991	unknown		Sweden	1	male	0	0	89	2		Poland	male	1	1	2	unknown	15144.4		1	0	4	2	2	913.58	2	0	FALSE
93	0.011	unknown	Tokyo	Japan	1	unknown	1	0	92	2	Tokyo	Japan	female	1	1	2	Same City	15145.6		2	0	1	2	2	0	1	1	TRUE
94	0.0347	2	Winchester	United Kingdom	2	male	0	3	93	unknown	Tokyo	Japan	unknown	1	0	2	Different Country	15145.6		2	1	0	2	2	9646.95	0	0	FALSE
98	0.0174	2	Seattle	United States	1	female	2	1	97	2	Seattle	United States	male	305	5	0	Same City	15148.9		0	10	6	0	1	0	1	1	TRUE
99	0.0198	2	Seattle	United States	1	male	0	3	97	2	Seattle	United States	male	305	5	0	Same City	15148.9		1	10	6	0	1	0	1	1	FALSE
100	0.0102	2	Seattle	United States	2	male	0	2	98	2	Seattle	United States	female	2	1	0	Same City	15148.9		0	2	10	0	1	0	1	1	FALSE
101	0.0157	2	Seattle	United States	2	male	0	2	98	2	Seattle	United States	female	2	1	0	Same City	15148.9		0	2	10	0	1	0	1	1	FALSE
104	0.001	unknown	Aberdeen	United Kingdom	1	unknown	1	0	103	unknown	Aberdeen	United Kingdom	unknown	1	0	2	Same City	15149.8		2	0	0	2	2	0	1	1	TRUE
105	0.0063	unknown	Aberdeen	United Kingdom	2	unknown	0	0	104	unknown	Aberdeen	United Kingdom	unknown	1	0	2	Same City	15149.8		2	1	0	2	2	0	1	1	FALSE
106	7.1671	3		United States	1	female	13	5	86	3	Oxford	United Kingdom	male	17	3	0	unknown	15142.8		0	6	1	0	1	7140.94	2	0	TRUE
107	0.006	3	Archer City	United States	2	female	0	1	106	3		United States	female	13	5	0	unknown	15150		1	4	6	0	1	469.968	2	1	FALSE
108	0.0162	3		United States	2	female	0	1	106	3		United States	female	13	5	0	unknown	15150		1	4	6	0	1	9.5e-05	2	1	FALSE
109	0.05	3	Denver	United States	2	female	1	1	106	3		United States	female	13	5	0	unknown	15150		1	4	6	0	1	859.534	2	1	TRUE
110	0.1373	unknown		United States	2	female	0	0	106	3		United States	female	13	5	2	unknown	15150		1	1	6	0	2	9.5e-05	2	1	FALSE
111	0.1451	unknown		United States	2	female	1	0	106	3		United States	female	13	5	2	unknown	15150		1	4	6	0	2	9.5e-05	2	1	TRUE
113	8.7744	2	Oxford	United Kingdom	1	male	0	1	86	3	Oxford	United Kingdom	male	17	3	0	Same City	15142.8		1	1	1	1	0	0	1	1	FALSE
114	8.7759	unknown	Oxford	United Kingdom	1	unknown	0	0	86	3	Oxford	United Kingdom	male	17	3	2	Same City	15142.8		2	0	1	2	2	0	1	1	FALSE
115	8.7872	3	Eastbourne	United Kingdom	1	female	0	2	86	3	Oxford	United Kingdom	male	17	3	0	Different City	15142.8		0	10	1	0	1	153.448	0	1	FALSE
116	18.5366	unknown		United Kingdom	1	male	0	0	64	2	Chesterfield	United Kingdom	female	142	3	2	unknown	15133.1		0	1	4	0	2	271.832	2	1	FALSE
117	18.587	unknown		United Kingdom	1	male	0	0	64	2	Chesterfield	United Kingdom	female	142	3	2	unknown	15133.1		0	1	4	0	2	271.832	2	1	FALSE
118	18.6192	1		United Kingdom	1	male	0	1	64	2	Chesterfield	United Kingdom	female	142	3	0	unknown	15133.1		0	10	4	0	0	271.832	2	1	FALSE
119	18.6285	2		United Kingdom	1	male	0	1	64	2	Chesterfield	United Kingdom	female	142	3	0	unknown	15133.1		0	1	4	0	1	271.832	2	1	FALSE
120	18.653	2		United Kingdom	1	female	0	1	64	2	Chesterfield	United Kingdom	female	142	3	0	unknown	15133.1		1	1	4	0	1	271.832	2	1	FALSE
121	18.6622	2		United Kingdom	1	female	0	1	64	2	Chesterfield	United Kingdom	female	142	3	0	unknown	15133.1		1	1	4	0	1	271.832	2	1	FALSE
122	18.6985	1		United Kingdom	1	female	0	1	64	2	Chesterfield	United Kingdom	female	142	3	0	unknown	15133.1		1	4	4	1	0	271.832	2	1	FALSE
124	1.8202	3	Evansville	United States	2	male	0	1	106	3		United States	female	13	5	0	unknown	15150		0	1	6	0	1	724.59	2	1	FALSE
125	18.7216	2		United Kingdom	1	male	0	2	64	2	Chesterfield	United Kingdom	female	142	3	0	unknown	15133.1		0	1	4	0	1	271.832	2	1	FALSE
126	18.7304	2		United Kingdom	1	female	0	1	64	2	Chesterfield	United Kingdom	female	142	3	0	unknown	15133.1		1	1	4	0	1	271.832	2	1	FALSE
127	18.7645	unknown		United Kingdom	1	unknown	0	0	64	2	Chesterfield	United Kingdom	female	142	3	2	unknown	15133.1		2	1	4	0	2	271.832	2	1	FALSE
128	18.77	unknown		United Kingdom	1	unknown	0	0	64	2	Chesterfield	United Kingdom	female	142	3	2	unknown	15133.1		2	1	4	0	2	271.832	2	1	FALSE
129	18.7759	unknown		United Kingdom	1	unknown	0	0	64	2	Chesterfield	United Kingdom	female	142	3	2	unknown	15133.1		2	1	4	0	2	271.832	2	1	FALSE
130	18.9131	unknown		United Kingdom	1	unknown	0	0	64	2	Chesterfield	United Kingdom	female	142	3	2	unknown	15133.1		2	1	4	0	2	271.832	2	1	FALSE
131	18.9201	unknown		United Kingdom	1	unknown	0	0	64	2	Chesterfield	United Kingdom	female	142	3	2	unknown	15133.1		2	1	4	0	2	271.832	2	1	FALSE
132	18.925	unknown		United Kingdom	1	unknown	0	0	64	2	Chesterfield	United Kingdom	female	142	3	2	unknown	15133.1		2	1	4	0	2	271.832	2	1	FALSE
133	19.0563	unknown		United Kingdom	1	female	0	0	64	2	Chesterfield	United Kingdom	female	142	3	2	unknown	15133.1		1	1	4	0	2	271.832	2	1	FALSE
134	19.1024	unknown		United Kingdom	1	unknown	0	0	64	2	Chesterfield	United Kingdom	female	142	3	2	unknown	15133.1		2	1	4	0	2	271.832	2	1	FALSE
135	19.4326	2	London	United Kingdom	1	female	0	1	64	2	Chesterfield	United Kingdom	female	142	3	0	Different City	15133.1		1	1	4	0	1	211.302	0	1	FALSE
137	19.616	unknown	Stoke	United Kingdom	1	female	0	0	64	2	Chesterfield	United Kingdom	female	142	3	2	Different City	15133.1		1	1	4	0	2	56.8062	0	1	FALSE
138	0.2525	unknown	Reading	United Kingdom	1	unknown	0	0	136	2	Reading	United Kingdom	female	24	5	2	Same City	15152.6		2	0	4	2	2	0	1	1	FALSE
139	0.2541	2	Palatine	United States	1	male	0	1	136	2	Reading	United Kingdom	female	24	5	0	Different Country	15152.6		0	4	4	1	1	6313.38	0	0	FALSE
140	0.2697	2		Germany	1	male	0	3	136	2	Reading	United Kingdom	female	24	5	0	unknown	15152.6		0	4	4	1	1	794.263	2	0	FALSE
141	19.7177	unknown		United Kingdom	1	female	0	0	64	2	Chesterfield	United Kingdom	female	142	3	2	unknown	15133.1		1	4	4	1	2	271.832	2	1	FALSE
142	0.2861	2	Singapore	Singapore	1	male	0	3	136	2	Reading	United Kingdom	female	24	5	0	Different Country	15152.6		0	4	4	1	1	10917.4	0	0	FALSE
143	0.3205	2	Riyadh	Saudi Arabia	1	male	1	1	136	2	Reading	United Kingdom	female	24	5	0	Different Country	15152.6		0	4	4	1	1	4997.67	0	0	TRUE
144	19.791	unknown	London	United Kingdom	1	female	0	0	64	2	Chesterfield	United Kingdom	female	142	3	2	Different City	15133.1		1	1	4	0	2	211.302	0	1	FALSE
145	19.8199	unknown	Farnborough	United Kingdom	1	unknown	0	0	64	2	Chesterfield	United Kingdom	female	142	3	2	Different City	15133.1		2	1	4	0	2	221.425	0	1	FALSE
146	19.8255	unknown	Farnborough	United Kingdom	1	unknown	0	0	64	2	Chesterfield	United Kingdom	female	142	3	2	Different City	15133.1		2	1	4	0	2	221.425	0	1	FALSE
147	19.8313	unknown	Farnborough	United Kingdom	1	unknown	0	0	64	2	Chesterfield	United Kingdom	female	142	3	2	Different City	15133.1		2	1	4	0	2	221.425	0	1	FALSE
148	19.8481	unknown	Farnborough	United Kingdom	1	unknown	0	0	64	2	Chesterfield	United Kingdom	female	142	3	2	Different City	15133.1		2	1	4	0	2	221.425	0	1	FALSE
150	19.8789	unknown	Farnborough	United Kingdom	1	unknown	0	0	64	2	Chesterfield	United Kingdom	female	142	3	2	Different City	15133.1		2	1	4	0	2	221.425	0	1	FALSE
151	19.8896	unknown	Farnborough	United Kingdom	1	female	0	1	64	2	Chesterfield	United Kingdom	female	142	3	0	Different City	15133.1		1	1	4	0	2	221.425	0	1	FALSE
152	19.8958	2	Farnborough	United Kingdom	1	male	0	0	64	2	Chesterfield	United Kingdom	female	142	3	2	Different City	15133.1		0	1	4	0	1	221.425	0	1	FALSE
153	0.0001	3		United Kingdom	1	male	0	4	994	3	Newbury	United Kingdom	female	1	4	1	unknown	15157.6		0	6	6	1	1	463.939	2	1	FALSE
154	19.9046	4	Farnborough	United Kingdom	1	male	0	0	64	2	Chesterfield	United Kingdom	female	142	3	2	Different City	15133.1		0	1	4	0	0	221.425	0	1	FALSE
155	19.9249	unknown	Farnborough	United Kingdom	1	unknown	0	0	64	2	Chesterfield	United Kingdom	female	142	3	2	Different City	15133.1		2	1	4	0	2	221.425	0	1	FALSE
156	19.9297	unknown	Farnborough	United Kingdom	1	male	0	0	64	2	Chesterfield	United Kingdom	female	142	3	2	Different City	15133.1		0	1	4	0	2	221.425	0	1	FALSE
157	19.9485	unknown	Farnborough	United Kingdom	1	unknown	0	0	64	2	Chesterfield	United Kingdom	female	142	3	2	Different City	15133.1		2	1	4	0	2	221.425	0	1	FALSE
158	19.9525	unknown	Farnborough	United Kingdom	1	unknown	0	0	64	2	Chesterfield	United Kingdom	female	142	3	2	Different City	15133.1		2	1	4	0	2	221.425	0	1	FALSE
159	19.9654	unknown	Farnborough	United Kingdom	1	unknown	0	0	64	2	Chesterfield	United Kingdom	female	142	3	2	Different City	15133.1		2	1	4	0	2	221.425	0	1	FALSE
160	4.2388	unknown	Rock Hill	United States	1	male	0	0	97	2	Seattle	United States	male	305	5	2	Different City	15148.9		1	0	6	2	2	3677.71	0	1	FALSE
161	4.2399	unknown		Canada	1	male	0	0	97	2	Seattle	United States	male	305	5	2	unknown	15148.9		1	0	6	2	2	1444.45	2	0	FALSE
162	4.2404	unknown	Everett	United States	1	male	0	0	97	2	Seattle	United States	male	305	5	2	Different City	15148.9		1	0	6	2	2	42.5863	0	1	FALSE
163	4.2407	3	Glasgow	United Kingdom	1	female	0	100	97	2	Seattle	United States	male	305	5	0	Different Country	15148.9		0	4	6	0	0	7155.34	0	0	FALSE
164	4.2426	unknown		United States	1	male	0	0	97	2	Seattle	United States	male	305	5	2	unknown	15148.9		1	0	6	2	2	2463.78	2	1	FALSE
166	4.2433	2		United Kingdom	1	female	0	0	97	2	Seattle	United States	male	305	5	2	unknown	15148.9		0	0	6	2	1	7229.77	2	0	FALSE
167	4.2435	unknown	Farnborough	United Kingdom	1	male	0	0	97	2	Seattle	United States	male	305	5	2	Different Country	15148.9		1	0	6	2	2	7694.82	0	0	FALSE
168	4.2435	unknown	Columbus	United States	1	female	1	0	97	2	Seattle	United States	male	305	5	2	Different City	15148.9		0	0	6	2	2	3233.19	0	1	TRUE
169	4.2445	3	Alcabideche	Portugal	1	female	0	1	97	2	Seattle	United States	male	305	5	0	Different Country	15148.9		0	4	6	0	0	8352.8	0	0	FALSE
170	4.2445	unknown	Cincinnati	United States	1	female	2	0	97	2	Seattle	United States	male	305	5	2	Different City	15148.9		0	0	6	2	2	3166.22	0	1	TRUE
171	4.246	3	Southampton	Canada	1	female	0	100	97	2	Seattle	United States	male	305	5	0	Different Country	15148.9		0	0	6	2	0	2954.99	0	0	FALSE
173	4.2471	unknown	Newbury	United Kingdom	1	male	0	0	97	2	Seattle	United States	male	305	5	2	Different Country	15148.9		1	0	6	2	2	7660.34	0	0	FALSE
174	4.2474	unknown	Rogers	United States	1	female	1	0	97	2	Seattle	United States	male	305	5	2	Different City	15148.9		0	0	6	2	2	2628.06	0	1	TRUE
175	4.248	3	Plymouth	United Kingdom	1	male	21	3	97	2	Seattle	United States	male	305	5	0	Different Country	15148.9		1	4	6	0	0	7625.18	0	0	TRUE
176	4.2482	unknown	London	United Kingdom	1	male	0	0	97	2	Seattle	United States	male	305	5	2	Different Country	15148.9		1	0	6	2	2	7701.99	0	0	FALSE
177	4.2485	2	Fairfax	United States	1	female	0	5	97	2	Seattle	United States	male	305	5	1	Different City	15148.9		0	4	6	0	1	3720.62	0	1	FALSE
178	4.2492	unknown		United States	1	male	0	0	97	2	Seattle	United States	male	305	5	2	unknown	15148.9		1	0	6	2	2	2463.78	2	1	FALSE
179	4.2493	unknown		United States	1	female	0	0	97	2	Seattle	United States	male	305	5	2	unknown	15148.9		0	0	6	2	2	2463.78	2	1	FALSE
180	4.2494	3	Atlanta	United States	1	female	0	100	97	2	Seattle	United States	male	305	5	0	Different City	15148.9		0	4	6	0	0	3506.78	0	1	FALSE
181	0.0058	unknown	Cincinnati	United States	2	male	0	0	170	unknown	Cincinnati	United States	female	2	0	2	Same City	15153.2		0	1	0	2	2	0	1	1	FALSE
182	4.2514	unknown	Wallingford	United Kingdom	1	female	0	0	97	2	Seattle	United States	male	305	5	2	Different Country	15148.9		0	0	6	2	2	7651.43	0	0	FALSE
183	4.2524	2		United Kingdom	1	female	2	100	97	2	Seattle	United States	male	305	5	0	unknown	15148.9		0	4	6	0	1	7229.77	2	0	TRUE
184	0.0045	3	London	United Kingdom	2	female	0	1	175	3	Plymouth	United Kingdom	male	21	3	0	Different City	15153.2		0	4	4	1	1	307.971	0	1	FALSE
185	0.0096	3	Columbus	United States	2	female	0	0	168	unknown	Columbus	United States	female	1	0	2	Same City	15153.2		1	4	0	2	2	0	1	1	FALSE
186	4.2549	unknown	Brodhead	United States	1	male	0	0	97	2	Seattle	United States	male	305	5	2	Different City	15148.9		1	0	6	2	2	2624.78	0	1	FALSE
187	4.2612	unknown	Calgary	Canada	1	male	0	0	97	2	Seattle	United States	male	305	5	2	Different Country	15148.9		1	0	6	2	2	710.827	0	0	FALSE
188	4.2616	unknown	London	United Kingdom	1	male	0	0	97	2	Seattle	United States	male	305	5	2	Different Country	15148.9		1	0	6	2	2	7701.99	0	0	FALSE
189	4.2631	unknown	Minneapolis	United States	1	male	0	0	97	2	Seattle	United States	male	305	5	2	Different City	15148.9		1	0	6	2	2	2239.39	0	1	FALSE
190	4.2685	3	Coquitlam	Canada	1	male	2	100	97	2	Seattle	United States	male	305	5	0	Different Country	15148.9		1	4	6	0	0	189.662	0	0	TRUE
191	0.0013	unknown	Coquitlam	Canada	2	male	0	0	190	3	Coquitlam	Canada	male	2	100	2	Same City	15153.2		1	0	4	2	2	0	1	1	FALSE
192	4.2703	unknown	Lowell	United States	1	female	0	0	97	2	Seattle	United States	male	305	5	2	Different City	15148.9		0	0	6	2	2	3968.96	0	1	FALSE
193	4.2707	unknown	Southend-on-sea	United Kingdom	1	female	0	0	97	2	Seattle	United States	male	305	5	2	Different Country	15148.9		0	0	6	2	2	7733.65	0	0	FALSE
194	20.0811	unknown	Farnborough	United Kingdom	1	unknown	0	0	64	2	Chesterfield	United Kingdom	female	142	3	2	Different City	15133.1		2	1	4	0	2	221.425	0	1	FALSE
195	20.0818	unknown	Farnborough	United Kingdom	1	unknown	0	0	64	2	Chesterfield	United Kingdom	female	142	3	2	Different City	15133.1		2	1	4	0	2	221.425	0	1	FALSE
196	20.0824	unknown	Farnborough	United Kingdom	1	male	0	0	64	2	Chesterfield	United Kingdom	female	142	3	2	Different City	15133.1		0	1	4	0	2	221.425	0	1	FALSE
197	4.2756	2		United States	1	female	0	0	97	2	Seattle	United States	male	305	5	2	unknown	15148.9		0	100	6	0	1	2463.78	2	1	FALSE
199	4.2779	unknown		Mexico	1	male	0	0	97	2	Seattle	United States	male	305	5	2	unknown	15148.9		1	0	6	2	2	3190.18	2	0	FALSE
200	4.2824	3	Boulder Creek	United States	1	female	1	5	97	2	Seattle	United States	male	305	5	1	Different City	15148.9		0	100	6	0	0	1165.83	0	1	TRUE
201	20.0911	unknown	Farnborough	United Kingdom	1	unknown	0	0	64	2	Chesterfield	United Kingdom	female	142	3	2	Different City	15133.1		2	1	4	0	2	221.425	0	1	FALSE
202	20.0919	unknown	Farnborough	United Kingdom	1	unknown	0	0	64	2	Chesterfield	United Kingdom	female	142	3	2	Different City	15133.1		2	1	4	0	2	221.425	0	1	FALSE
203	4.2845	unknown	Foothill Ranch	United States	1	male	0	0	97	2	Seattle	United States	male	305	5	2	Different City	15148.9		1	0	6	2	2	1597.15	0	1	FALSE
204	4.2845	3		Germany	1	male	0	100	97	2	Seattle	United States	male	305	5	0	unknown	15148.9		1	4	6	0	0	8148.11	2	0	FALSE
205	20.0925	unknown	Farnborough	United Kingdom	1	unknown	0	0	64	2	Chesterfield	United Kingdom	female	142	3	2	Different City	15133.1		2	1	4	0	2	221.425	0	1	FALSE
206	20.0931	unknown	Farnborough	United Kingdom	1	unknown	0	0	64	2	Chesterfield	United Kingdom	female	142	3	2	Different City	15133.1		2	1	4	0	2	221.425	0	1	FALSE
207	4.2855	unknown	Sydney	Australia	1	unknown	0	3	97	2	Seattle	United States	male	305	5	0	Different Country	15148.9		2	4	6	0	2	12474.7	0	0	FALSE
208	20.0939	unknown	Farnborough	United Kingdom	1	unknown	0	0	64	2	Chesterfield	United Kingdom	female	142	3	2	Different City	15133.1		2	1	4	0	2	221.425	0	1	FALSE
209	20.0944	2	Farnborough	United Kingdom	1	female	0	0	64	2	Chesterfield	United Kingdom	female	142	3	2	Different City	15133.1		1	1	4	0	1	221.425	0	1	FALSE
210	4.2867	unknown	Corpus Christi	United States	1	female	0	0	97	2	Seattle	United States	male	305	5	2	Different City	15148.9		0	0	6	2	2	3083.01	0	1	FALSE
211	20.095	unknown	Farnborough	United Kingdom	1	male	0	0	64	2	Chesterfield	United Kingdom	female	142	3	2	Different City	15133.1		0	4	4	1	2	221.425	0	1	FALSE
212	4.3012	unknown		United States	1	female	0	0	97	2	Seattle	United States	male	305	5	2	unknown	15148.9		0	0	6	2	2	2463.78	2	1	FALSE
213	4.3024	2	Bismarck	United States	1	female	4	100	97	2	Seattle	United States	male	305	5	0	Different City	15148.9		0	4	6	0	1	1625.44	0	1	TRUE
214	4.303	unknown		United States	1	female	0	0	97	2	Seattle	United States	male	305	5	2	unknown	15148.9		0	0	6	2	2	2463.78	2	1	FALSE
215	0.0646	3	Leicester	United Kingdom	2	male	0	1	175	3	Plymouth	United Kingdom	male	21	3	0	Different City	15153.2		1	4	4	1	1	326.291	0	1	FALSE
216	4.3156	2	Atlanta	United States	1	male	0	100	97	2	Seattle	United States	male	305	5	0	Different City	15148.9		1	0	6	2	1	3506.78	0	1	FALSE
217	4.3187	unknown		United Kingdom	1	male	2	0	97	2	Seattle	United States	male	305	5	2	unknown	15148.9		1	0	6	2	2	7229.77	2	0	TRUE
218	4.3197	3	Titusville	United States	1	male	0	100	97	2	Seattle	United States	male	305	5	0	Different City	15148.9		1	4	6	0	0	4134.95	0	1	FALSE
219	4.3264	unknown		United States	1	female	0	0	97	2	Seattle	United States	male	305	5	2	unknown	15148.9		0	0	6	2	2	2463.78	2	1	FALSE
220	0.0819	3	Elizabethtown	United States	2	female	0	0	170	unknown	Cincinnati	United States	female	2	0	2	Different City	15153.2		1	1	0	2	2	687.325	0	1	FALSE
221	4.3353	unknown	Kelowna	Canada	1	female	0	0	97	2	Seattle	United States	male	305	5	2	Different Country	15148.9		0	0	6	2	2	328.096	0	0	FALSE
222	4.3461	3		United States	1	male	0	100	97	2	Seattle	United States	male	305	5	0	unknown	15148.9		1	6	6	1	0	2463.78	2	1	FALSE
223	4.3467	2	Toronto	Canada	1	female	1	100	97	2	Seattle	United States	male	305	5	0	Different Country	15148.9		0	4	6	0	1	3326.16	0	0	TRUE
224	4.3504	2	Corpus Christi	United States	1	female	0	1	97	2	Seattle	United States	male	305	5	0	Different City	15148.9		0	6	6	1	1	3083.01	0	1	FALSE
225	4.3538	unknown	San Antonio	United States	1	male	0	0	97	2	Seattle	United States	male	305	5	2	Different City	15148.9		1	0	6	2	2	2874.83	0	1	FALSE
226	0.0597	2	San Francisco	United States	2	male	0	1	213	2	Bismarck	United States	female	4	100	0	Different City	15153.2		0	10	4	0	1	2034.36	0	1	FALSE
227	4.3657	unknown		United States	1	male	2	0	97	2	Seattle	United States	male	305	5	2	unknown	15148.9		1	0	6	2	2	2463.78	2	1	TRUE
228	0.0698	2	Bismarck	United States	2	male	0	2	213	2	Bismarck	United States	female	4	100	0	Same City	15153.2		0	0	4	2	1	0	1	1	FALSE
229	0.0706	unknown		United States	2	female	0	0	213	2	Bismarck	United States	female	4	100	2	unknown	15153.2		1	4	4	1	2	1158.84	2	1	FALSE
230	4.3769	unknown	Saint Clair Shores	United States	1	male	0	0	97	2	Seattle	United States	male	305	5	2	Different City	15148.9		1	0	6	2	2	3116.29	0	1	FALSE
231	4.3891	1	Claremont	United States	1	male	0	3	97	2	Seattle	United States	male	305	5	0	Different City	15148.9		1	5	6	0	0	1551.22	0	1	FALSE
232	0.09	unknown		United States	2	male	0	0	213	2	Bismarck	United States	female	4	100	2	unknown	15153.2		0	1	4	0	2	1158.84	2	1	FALSE
233	4.3928	unknown	Marietta	United States	1	female	0	0	97	2	Seattle	United States	male	305	5	2	Different City	15148.9		0	0	6	2	2	3481.14	0	1	FALSE
234	4.396	1	Claremont	United States	1	male	0	3	97	2	Seattle	United States	male	305	5	0	Different City	15148.9		1	5	6	0	0	1551.22	0	1	FALSE
235	4.4017	3	Racine	United States	1	female	1	5	97	2	Seattle	United States	male	305	5	1	Different City	15148.9		0	4	6	0	0	2739.47	0	1	TRUE
236	0.0436	unknown	Scottsbluff	United States	2	female	0	0	227	unknown		United States	male	2	0	2	unknown	15153.3		0	0	0	2	2	864.189	2	1	FALSE
238	0.1701	unknown	Yellowknife	Canada	2	female	0	0	190	3	Coquitlam	Canada	male	2	100	2	Different City	15153.2		0	4	4	1	2	1553.22	0	1	FALSE
239	4.4448	unknown	Windsor	Canada	1	male	0	0	97	2	Seattle	United States	male	305	5	2	Different Country	15148.9		1	0	6	2	2	3117.85	0	0	FALSE
240	4.4638	3	Bristol	United Kingdom	1	male	0	5	97	2	Seattle	United States	male	305	5	1	Different Country	15148.9		1	0	6	2	0	7600.93	0	0	FALSE
241	0.217	unknown	Fort Smith	United States	2	female	0	0	174	unknown	Rogers	United States	female	1	0	2	Different City	15153.2		1	4	0	2	2	108.219	0	1	FALSE
244	4.5027	2			1	female	0	100	97	2	Seattle	United States	male	305	5	0	unknown	15148.9		0	6	6	1	1	0	2	2	FALSE
245	4.5039	3	Freiburg	Germany	1	female	0	100	97	2	Seattle	United States	male	305	5	0	Different Country	15148.9		0	4	6	0	0	8349.08	0	0	FALSE
247	4.5151	2	Sterling	United States	1	female	1	3	97	2	Seattle	United States	male	305	5	0	Different City	15148.9		0	4	6	0	1	3702.5	0	1	TRUE
249	4.5201	unknown	Derby	United Kingdom	1	male	0	0	97	2	Seattle	United States	male	305	5	2	Different Country	15148.9		1	0	6	2	2	7521.51	0	0	FALSE
250	4.5209	unknown	Philadelphia	United States	1	male	0	0	97	2	Seattle	United States	male	305	5	2	Different City	15148.9		1	0	6	2	2	3820.57	0	1	FALSE
251	0.2769	3	Brighton	United Kingdom	2	female	0	1	175	3	Plymouth	United Kingdom	male	21	3	0	Different City	15153.2		0	1	4	0	1	286.717	0	1	FALSE
252	4.5249	unknown	Minden	Germany	1	male	0	0	97	2	Seattle	United States	male	305	5	2	Different Country	15148.9		1	0	6	2	2	7984.76	0	0	FALSE
253	4.5331	2	Leeds	United Kingdom	1	female	0	4	97	2	Seattle	United States	male	305	5	0	Different Country	15148.9		0	0	6	2	1	7442.35	0	0	FALSE
256	4.5455	2	Vienna	Austria	1	female	0	5	97	2	Seattle	United States	male	305	5	1	Different Country	15148.9		0	4	6	0	1	8642.51	0	0	FALSE
258	0.0001	3	Heriot	United Kingdom	1	male	13	100	926	unknown	Edinburgh	United Kingdom	unknown	1	0	2	Different City	15157		2	4	0	2	2	25.1575	0	1	TRUE
259	4.5569	2		United Kingdom	1	female	0	100	97	2	Seattle	United States	male	305	5	0	unknown	15148.9		0	6	6	1	1	7229.77	2	0	FALSE
260	4.558	3	Sydney	Australia	1	female	0	100	97	2	Seattle	United States	male	305	5	0	Different Country	15148.9		0	4	6	0	0	12474.7	0	0	FALSE
261	4.5594	unknown	Bristol	United Kingdom	1	unknown	0	0	97	2	Seattle	United States	male	305	5	2	Different Country	15148.9		2	0	6	2	2	7600.93	0	0	FALSE
262	4.5616	2	London	United Kingdom	1	male	2	3	97	2	Seattle	United States	male	305	5	0	Different Country	15148.9		1	4	6	0	1	7701.99	0	0	TRUE
263	4.5619	2	Grimsby	United Kingdom	1	male	1	0	97	2	Seattle	United States	male	305	5	2	Different Country	15148.9		1	4	6	0	1	7522.94	0	0	TRUE
264	4.5705	2	Billericay	United Kingdom	1	male	0	5	97	2	Seattle	United States	male	305	5	1	Different Country	15148.9		1	4	6	0	1	7714.3	0	0	FALSE
266	4.587	unknown	Harlow	United Kingdom	1	male	0	0	97	2	Seattle	United States	male	305	5	2	Different Country	15148.9		1	0	6	2	2	7688.09	0	0	FALSE
267	4.5872	2		Germany	1	female	1	3	97	2	Seattle	United States	male	305	5	0	unknown	15148.9		0	4	6	0	1	8148.11	2	0	TRUE
268	0.3404	3	Basildon	United Kingdom	2	female	1	1	175	3	Plymouth	United Kingdom	male	21	3	0	Different City	15153.2		0	4	4	1	1	350.431	0	1	TRUE
269	0.3411	unknown	Basildon	United Kingdom	2	female	0	0	175	3	Plymouth	United Kingdom	male	21	3	2	Different City	15153.2		0	0	4	2	2	350.431	0	1	FALSE
271	0.0488	2		United Kingdom	2	female	0	1	258	3	Heriot	United Kingdom	male	13	100	0	unknown	15153.5		0	4	4	1	0	50.2472	2	1	FALSE
272	4.6064	2		United Kingdom	1	female	0	1	97	2	Seattle	United States	male	305	5	0	unknown	15148.9		0	4	6	0	1	7229.77	2	0	FALSE
273	0.0516	2	Paris	France	2	male	0	2	262	2	London	United Kingdom	male	2	3	0	Different Country	15153.5		1	1	4	0	1	343.653	0	0	FALSE
274	4.6163	2	London	United Kingdom	1	male	0	5	97	2	Seattle	United States	male	305	5	1	Different Country	15148.9		1	4	6	0	1	7701.99	0	0	FALSE
275	0.3691	2	Bristol	United Kingdom	2	female	10	1	175	3	Plymouth	United Kingdom	male	21	3	0	Different City	15153.2		0	4	4	1	0	162.127	0	1	TRUE
276	4.6226	unknown	Riga	Latvia	1	female	0	0	97	2	Seattle	United States	male	305	5	2	Different Country	15148.9		0	0	6	2	2	7984.67	0	0	FALSE
278	4.6259	unknown	Lisbon	Portugal	1	male	2	0	97	2	Seattle	United States	male	305	5	2	Different Country	15148.9		1	0	6	2	2	8370.1	0	0	TRUE
279	0.0759	3	Thatcham	United Kingdom	2	female	13	1	258	3	Heriot	United Kingdom	male	13	100	0	Different City	15153.5		0	4	4	1	1	496.979	0	1	TRUE
280	4.6363	2	Port Stanley	Canada	1	female	0	100	97	2	Seattle	United States	male	305	5	0	Different Country	15148.9		0	4	6	0	1	3233.71	0	0	FALSE
281	0.0111	2			2	male	0	1	278	unknown	Lisbon	Portugal	male	2	0	2	unknown	15153.5		1	4	0	2	2	0	2	2	FALSE
282	0.39	unknown	Newbury	United Kingdom	2	male	0	0	175	3	Plymouth	United Kingdom	male	21	3	2	Different City	15153.2		1	0	4	2	2	228.17	0	1	FALSE
283	0.0241	unknown	Middlesbrough	United Kingdom	3	female	2	0	275	2	Bristol	United Kingdom	female	10	1	2	Different City	15153.5		1	1	4	0	2	358.604	0	1	TRUE
284	4.642	unknown		United Kingdom	1	male	0	0	97	2	Seattle	United States	male	305	5	2	unknown	15148.9		1	0	6	2	2	7229.77	2	0	FALSE
285	4.6441	unknown	Milton Keynes	United Kingdom	1	female	0	0	97	2	Seattle	United States	male	305	5	2	Different Country	15148.9		0	0	6	2	2	7628.75	0	0	FALSE
286	4.6447	3	Brighton	United Kingdom	1	female	1	1	97	2	Seattle	United States	male	305	5	0	Different Country	15148.9		0	4	6	0	0	7762	0	0	TRUE
287	0.004	2	Liverpool	United Kingdom	4	female	5	1	283	unknown	Middlesbrough	United Kingdom	female	2	0	2	Different City	15153.6		1	4	1	0	2	173.228	0	1	TRUE
288	4.6477	2	Guildford	United Kingdom	1	male	0	0	97	2	Seattle	United States	male	305	5	2	Different Country	15148.9		1	5	6	0	1	7707.05	0	0	FALSE
289	0.1025	2	Loughborough	United Kingdom	1	male	0	1	257	2	Glossop	United Kingdom	male	3	100	0	Different City	15153.5		1	4	4	1	1	89.6307	0	1	FALSE
291	0.4056	unknown		United Kingdom	2	female	8	0	175	3	Plymouth	United Kingdom	male	21	3	2	unknown	15153.2		0	0	4	2	2	558.803	2	1	TRUE
292	0.0991	3	Milton Keynes	United Kingdom	2	female	2	1	258	3	Heriot	United Kingdom	male	13	100	0	Different City	15153.5		0	6	4	0	1	438.544	0	1	TRUE
293	0.0015	unknown		United Kingdom	3	female	0	0	291	unknown		United Kingdom	female	8	0	2	unknown	15153.6		1	4	0	2	2	0	2	1	FALSE
294	0.1071	2	Brighton	United Kingdom	2	female	4	3	258	3	Heriot	United Kingdom	male	13	100	0	Different City	15153.5		0	6	4	0	0	580.463	0	1	TRUE
295	0.0088	3	Milton Keynes	United Kingdom	3	female	2	0	292	3	Milton Keynes	United Kingdom	female	2	1	2	Same City	15153.6		1	1	6	0	1	0	1	1	TRUE
296	4.6626	unknown	Nokia	Finland	1	female	0	0	97	2	Seattle	United States	male	305	5	2	Different Country	15148.9		0	0	6	2	2	7509.3	0	0	FALSE
297	4.6656	2	Altrincham	United Kingdom	1	female	0	5	97	2	Seattle	United States	male	305	5	1	Different Country	15148.9		0	4	6	0	1	7444.29	0	0	FALSE
299	0.0372	unknown	Worcester	United Kingdom	3	female	0	0	279	3	Thatcham	United Kingdom	female	13	1	2	Different City	15153.5		1	4	4	1	2	109.521	0	1	FALSE
300	0.3862	4	Salinas	United States	2	male	0	1	200	3	Boulder Creek	United States	female	1	5	0	Different City	15153.2		0	4	100	0	0	64.8825	0	1	FALSE
301	4.6744	3	London	United Kingdom	1	female	0	100	97	2	Seattle	United States	male	305	5	0	Different Country	15148.9		0	4	6	0	0	7701.99	0	0	FALSE
302	4.6759	3	London	United Kingdom	1	female	0	100	97	2	Seattle	United States	male	305	5	0	Different Country	15148.9		0	4	6	0	0	7701.99	0	0	FALSE
303	1.0372	unknown	Wellington	New Zealand	1	female	0	0	136	2	Reading	United Kingdom	female	24	5	2	Different Country	15152.6		1	0	4	2	2	18845	0	0	FALSE
304	0.0352	unknown	Port Stanley	Canada	2	male	0	0	286	3	Brighton	United Kingdom	female	1	1	2	Different Country	15153.6		0	4	4	1	2	5930.34	0	0	FALSE
305	0.0504	unknown	Bristol	United Kingdom	3	female	0	0	279	3	Thatcham	United Kingdom	female	13	1	2	Different City	15153.5		1	4	4	1	2	91.7985	0	1	FALSE
306	4.6815	unknown		Germany	1	unknown	14	0	97	2	Seattle	United States	male	305	5	2	unknown	15148.9		2	0	6	2	2	8148.11	2	0	TRUE
307	4.6823	2	Jena	Germany	1	female	0	5	97	2	Seattle	United States	male	305	5	1	Different Country	15148.9		0	4	6	0	1	8211.59	0	0	FALSE
308	0.1052	2	Leighton Buzzard	United Kingdom	2	male	0	2	267	2		Germany	female	1	3	0	unknown	15153.5		0	1	4	0	1	772.505	2	0	FALSE
309	0.0402	2	Rainford	United Kingdom	3	male	0	1	294	2	Brighton	United Kingdom	female	4	3	0	Different City	15153.6		0	4	6	0	1	348.482	0	1	FALSE
311	4.7071	2		United Kingdom	1	male	0	5	97	2	Seattle	United States	male	305	5	1	unknown	15148.9		1	4	6	0	1	7229.77	2	0	FALSE
312	0.0622	3	Bristol	United Kingdom	5	male	1	0	287	2	Liverpool	United Kingdom	female	5	1	2	Different City	15153.6		0	4	4	1	0	219.044	0	1	TRUE
313	4.7131	unknown	Grimsby	United Kingdom	1	female	0	0	97	2	Seattle	United States	male	305	5	2	Different Country	15148.9		0	0	6	2	2	7522.94	0	0	FALSE
314	1.0756	2		Germany	1	male	0	3	136	2	Reading	United Kingdom	female	24	5	0	unknown	15152.6		0	4	4	1	1	794.263	2	0	FALSE
315	4.7206	3		United States	1	female	0	5	97	2	Seattle	United States	male	305	5	1	unknown	15148.9		0	4	6	0	0	2463.78	2	1	FALSE
316	0.044	2	London	United Kingdom	2	female	0	1	306	unknown		Germany	unknown	14	0	2	unknown	15153.6		2	4	0	2	2	735.491	2	0	FALSE
317	1.0872	unknown		United States	1	male	0	0	136	2	Reading	United Kingdom	female	24	5	2	unknown	15152.6		0	0	4	2	2	7173.75	2	0	FALSE
318	4.7304	2	London	United Kingdom	1	male	0	100	97	2	Seattle	United States	male	305	5	0	Different Country	15148.9		1	4	6	0	1	7701.99	0	0	FALSE
319	0.0238	unknown	Bristol	United Kingdom	6	male	0	0	312	3	Bristol	United Kingdom	male	1	0	2	Same City	15153.6		1	1	4	0	2	0	1	1	FALSE
320	0.102	3	Calverton	United Kingdom	3	male	0	1	279	3	Thatcham	United Kingdom	female	13	1	1	Different City	15153.5		0	4	4	1	1	181.921	0	1	FALSE
321	4.7355	unknown	Waterlooville	United Kingdom	1	male	0	0	97	2	Seattle	United States	male	305	5	2	Different Country	15148.9		1	0	6	2	2	7717.74	0	0	FALSE
322	0.1141	3	Calverton	United Kingdom	3	male	0	2	279	3	Thatcham	United Kingdom	female	13	1	0	Different City	15153.5		0	4	4	1	1	181.921	0	1	FALSE
323	0.4969	unknown		United Kingdom	2	unknown	0	0	175	3	Plymouth	United Kingdom	male	21	3	2	unknown	15153.2		2	0	4	2	2	558.803	2	1	FALSE
324	0.0659	unknown	Liverpool	United Kingdom	2	male	4	0	306	unknown		Germany	unknown	14	0	2	unknown	15153.6		2	1	0	2	2	946.466	2	0	TRUE
325	0.0439	unknown	Heriot	United Kingdom	1	unknown	0	0	310	3	Heriot	United Kingdom	male	3	100	2	Same City	15153.6		2	1	0	2	2	0	1	1	FALSE
326	0.0732	unknown	London	United Kingdom	2	male	0	0	306	unknown		Germany	unknown	14	0	2	unknown	15153.6		2	1	0	2	2	735.491	2	0	FALSE
327	4.7554	unknown		United Kingdom	1	female	0	0	97	2	Seattle	United States	male	305	5	2	unknown	15148.9		0	0	6	2	2	7229.77	2	0	FALSE
328	0.126	3	Colchester	United Kingdom	3	female	0	1	279	3	Thatcham	United Kingdom	female	13	1	1	Different City	15153.5		1	4	4	1	1	158.608	0	1	FALSE
330	0.128	3	Colchester	United Kingdom	3	female	3	1	279	3	Thatcham	United Kingdom	female	13	1	1	Different City	15153.5		1	4	4	1	1	158.608	0	1	TRUE
331	10.8549	2	Oxford	United Kingdom	1	male	0	3	86	3	Oxford	United Kingdom	male	17	3	1	Same City	15142.8		1	10	1	0	0	0	1	1	FALSE
332	0.5146	unknown	Leigh	United Kingdom	1	female	0	0	172	2	Preston	United Kingdom	female	1	100	2	Different City	15153.2		1	4	1	0	2	32.1004	0	1	FALSE
333	4.7616	unknown	London	United Kingdom	1	female	0	0	97	2	Seattle	United States	male	305	5	2	Different Country	15148.9		0	0	6	2	2	7701.99	0	0	FALSE
334	4.7629	unknown	Taunton	United Kingdom	1	female	0	0	97	2	Seattle	United States	male	305	5	2	Different Country	15148.9		0	0	6	2	2	7616	0	0	FALSE
335	0.1048	3	Cheltenham	United Kingdom	3	female	2	1	294	2	Brighton	United Kingdom	female	4	3	0	Different City	15153.6		1	4	6	0	0	180.06	0	1	TRUE
336	4.7703	2	Nottingham	United Kingdom	1	female	0	3	97	2	Seattle	United States	male	305	5	0	Different Country	15148.9		0	0	6	2	1	7531.97	0	0	FALSE
337	0.1373	unknown	Glasgow	United Kingdom	5	female	0	0	287	2	Liverpool	United Kingdom	female	5	1	2	Different City	15153.6		1	4	4	1	2	284.946	0	1	FALSE
338	0.5349	3	Brighton	United Kingdom	2	female	0	1	175	3	Plymouth	United Kingdom	male	21	3	0	Different City	15153.2		0	4	4	1	1	286.717	0	1	FALSE
339	4.7846	unknown	Balma	France	1	male	0	0	97	2	Seattle	United States	male	305	5	2	Different Country	15148.9		1	0	6	2	2	8482.18	0	0	FALSE
340	0.0283	2	Port Stanley	Canada	1	female	8	1	329	unknown	Peterborough	United Kingdom	female	3	0	2	Different Country	15153.7		1	1	0	2	2	5843.47	0	0	TRUE
341	0.2335	unknown		Kuwait	2	male	0	0	258	3	Heriot	United Kingdom	male	13	100	2	unknown	15153.5		1	1	4	0	2	4915.93	2	0	FALSE
342	0.0224	3	Gloucester	United Kingdom	4	female	0	1	335	3	Cheltenham	United Kingdom	female	2	1	1	Different City	15153.7		1	4	4	1	1	11.7613	0	1	FALSE
343	1.1526	2	Bombay	India	1	male	0	100	136	2	Reading	United Kingdom	female	24	5	0	Different Country	15152.6		0	4	4	1	1	7252.51	0	0	FALSE
344	0.2309	2	Grimsby	United Kingdom	2	female	0	1	263	2	Grimsby	United Kingdom	male	1	0	2	Same City	15153.5		0	1	4	0	1	9.5e-05	1	1	FALSE
346	4.7977	2	Port Stanley	Canada	1	female	0	5	97	2	Seattle	United States	male	305	5	1	Different Country	15148.9		0	4	6	0	1	3233.71	0	0	FALSE
347	4.8	3	Abingdon	United Kingdom	1	male	3	100	97	2	Seattle	United States	male	305	5	0	Different Country	15148.9		1	4	6	0	0	7638.33	0	0	TRUE
348	0.186	unknown	London	United Kingdom	3	female	0	0	275	2	Bristol	United Kingdom	female	10	1	2	Different City	15153.5		1	1	4	0	2	170.516	0	1	FALSE
349	0.1871	3	London	United Kingdom	3	female	0	1	275	2	Bristol	United Kingdom	female	10	1	1	Different City	15153.5		1	4	4	1	0	170.516	0	1	FALSE
350	0.5588	3	London	United Kingdom	2	female	1	1	175	3	Plymouth	United Kingdom	male	21	3	0	Different City	15153.2		0	4	4	1	1	307.971	0	1	TRUE
351	4.807	unknown	Melbourne	Australia	1	male	1	0	97	2	Seattle	United States	male	305	5	2	Different Country	15148.9		1	0	6	2	2	13186.3	0	0	TRUE
352	0.1932	2		United Kingdom	3	female	0	1	275	2	Bristol	United Kingdom	female	10	1	1	unknown	15153.5		1	4	4	1	1	440.012	2	1	FALSE
353	0.0252	2	Port Stanley	Canada	2	male	0	1	340	2	Port Stanley	Canada	female	8	1	1	Same City	15153.7		0	1	1	1	1	0	1	1	FALSE
354	10.9067	2	Oxford	United Kingdom	1	male	0	1	86	3	Oxford	United Kingdom	male	17	3	0	Same City	15142.8		1	1	1	1	0	0	1	1	FALSE
355	0.1986	4	Hartlepool	United Kingdom	3	female	0	1	275	2	Bristol	United Kingdom	female	10	1	1	Different City	15153.5		1	1	4	0	0	371.596	0	1	FALSE
356	0.0176	3	Abingdon	United Kingdom	2	male	4	1	347	3	Abingdon	United Kingdom	male	3	100	0	Same City	15153.7		1	1	4	0	1	0	1	1	TRUE
357	0.0119	unknown	Oxford	United Kingdom	3	female	4	0	350	3	London	United Kingdom	female	1	1	2	Different City	15153.7		1	0	4	2	2	82.4636	0	1	TRUE
358	0.0017	unknown	Oxford	United Kingdom	4	female	0	0	357	unknown	Oxford	United Kingdom	female	4	0	2	Same City	15153.7		1	1	0	2	2	0	1	1	FALSE
359	0.002	3		United Kingdom	4	female	16	1	357	unknown	Oxford	United Kingdom	female	4	0	2	unknown	15153.7		1	4	0	2	2	428.254	2	1	TRUE
360	0.0214	3	Abingdon	United Kingdom	2	male	0	1	347	3	Abingdon	United Kingdom	male	3	100	0	Same City	15153.7		1	1	4	0	1	0	1	1	FALSE
361	4.8238	unknown	Rumford	United States	1	female	0	0	97	2	Seattle	United States	male	305	5	2	Different City	15148.9		0	0	6	2	2	3934.86	0	1	FALSE
362	0.0033	unknown		United Kingdom	5	female	0	0	359	3		United Kingdom	female	16	1	2	unknown	15153.7		1	1	4	0	2	0	2	1	FALSE
363	0.2816	2	London	United Kingdom	1	male	0	1	257	2	Glossop	United Kingdom	male	3	100	0	Different City	15153.5		1	4	4	1	1	248.166	0	1	FALSE
364	0.2839	unknown	Arbroath	United Kingdom	2	female	0	0	258	3	Heriot	United Kingdom	male	13	100	2	Different City	15153.5		0	1	4	0	2	92.8923	0	1	FALSE
365	0.592	unknown			2	female	2	0	175	3	Plymouth	United Kingdom	male	21	3	2	unknown	15153.2		0	0	4	2	2	0	2	2	TRUE
366	0.0545	2	Harpenden	United Kingdom	2	female	0	1	340	2	Port Stanley	Canada	female	8	1	1	Different Country	15153.7		1	1	1	1	1	5870.11	0	0	FALSE
367	4.8409	2		Germany	1	male	0	5	97	2	Seattle	United States	male	305	5	1	unknown	15148.9		1	4	6	0	1	8148.11	2	0	FALSE
368	0.022	2	Bradford	United Kingdom	5	female	0	1	359	3		United Kingdom	female	16	1	1	unknown	15153.7		1	4	4	1	0	206.49	2	1	FALSE
369	0.1365	2	Heriot	United Kingdom	1	male	0	3	310	3	Heriot	United Kingdom	male	3	100	0	Same City	15153.6		1	1	0	2	0	0	1	1	FALSE
370	0.0579	2	Harpenden	United Kingdom	2	female	0	1	340	2	Port Stanley	Canada	female	8	1	1	Different Country	15153.7		1	1	1	1	1	5870.11	0	0	FALSE
371	0.0256	3	Wakefield	United Kingdom	4	female	0	1	357	unknown	Oxford	United Kingdom	female	4	0	2	Different City	15153.7		1	4	0	2	2	215.511	0	1	FALSE
372	0.1915	2		United Kingdom	3	female	0	1	291	unknown		United Kingdom	female	8	0	2	unknown	15153.6		1	4	0	2	2	0	2	1	FALSE
373	0.0452	1	Gloucester	United Kingdom	2	male	0	2	347	3	Abingdon	United Kingdom	male	3	100	0	Different City	15153.7		1	1	4	0	0	68.8556	0	1	FALSE
374	0.0061	2	Manchester	United Kingdom	3	female	4	1	365	unknown			female	2	0	2	unknown	15153.8		1	4	0	2	2	0	2	2	TRUE
375	0.1936	unknown	London	United Kingdom	3	female	0	0	291	unknown		United Kingdom	female	8	0	2	unknown	15153.6		1	4	0	2	2	482.987	2	1	FALSE
376	0.1945	2	Flitwick	United Kingdom	3	female	8	1	291	unknown		United Kingdom	female	8	0	2	unknown	15153.6		1	4	0	2	2	422.308	2	1	TRUE
377	0.1949	unknown	Fareham	United Kingdom	3	female	2	0	291	unknown		United Kingdom	female	8	0	2	unknown	15153.6		1	0	0	2	2	524.901	2	1	TRUE
378	0.03	unknown		United States	5	female	0	0	359	3		United Kingdom	female	16	1	2	unknown	15153.7		1	0	4	2	2	6832.55	2	0	FALSE
379	0.0334	2	Abingdon	United Kingdom	3	male	0	1	356	3	Abingdon	United Kingdom	male	4	1	1	Same City	15153.7		1	1	1	1	0	0	1	1	FALSE
380	0.0031	unknown	Brighton	United Kingdom	4	female	0	0	376	2	Flitwick	United Kingdom	female	8	1	2	Different City	15153.8		1	4	4	1	2	133.687	0	1	FALSE
382	0.0667	3	Port Stanley	Canada	2	female	0	1	340	2	Port Stanley	Canada	female	8	1	1	Same City	15153.7		1	3	1	0	0	0	1	1	FALSE
383	0.032	unknown	London	United Kingdom	5	male	0	0	359	3		United Kingdom	female	16	1	2	unknown	15153.7		0	0	4	2	2	482.987	2	1	FALSE
384	0.0672	4	Port Stanley	Canada	2	male	0	1	340	2	Port Stanley	Canada	female	8	1	1	Same City	15153.7		0	1	1	1	0	0	1	1	FALSE
385	0.6057	unknown	Lichfield	United Kingdom	2	female	0	0	175	3	Plymouth	United Kingdom	male	21	3	2	Different City	15153.2		0	4	4	1	2	302.337	0	1	FALSE
386	0.6067	unknown	Buxton	United Kingdom	2	male	0	0	175	3	Plymouth	United Kingdom	male	21	3	2	Different City	15153.2		1	0	4	2	2	355.566	0	1	FALSE
387	0.0072	unknown	Glasgow	United Kingdom	4	male	0	0	376	2	Flitwick	United Kingdom	female	8	1	2	Different City	15153.8		0	0	4	2	2	494.75	0	1	FALSE
388	0.0376	unknown	Peterborough	United Kingdom	3	unknown	0	0	356	3	Abingdon	United Kingdom	male	4	1	2	Different City	15153.7		2	1	1	1	2	122.92	0	1	FALSE
389	0.2019	2	Brighton	United Kingdom	3	female	1	1	291	unknown		United Kingdom	female	8	0	2	unknown	15153.6		1	4	0	2	2	552.377	2	1	TRUE
390	0.2027	2		United Kingdom	3	male	0	1	291	unknown		United Kingdom	female	8	0	2	unknown	15153.6		0	4	0	2	2	0	2	1	FALSE
391	0.007	3	Gillingham	United Kingdom	4	female	0	1	389	2	Brighton	United Kingdom	female	1	1	1	Different City	15153.8		1	4	4	1	0	79.0279	0	1	FALSE
392	0.0805	unknown	Dumfries	United Kingdom	2	unknown	0	0	340	2	Port Stanley	Canada	female	8	1	2	Different Country	15153.7		2	0	1	2	2	5535.01	0	0	FALSE
393	0.0206	2	Blackburn	United Kingdom	4	female	0	1	376	2	Flitwick	United Kingdom	female	8	1	1	Different City	15153.8		1	4	4	1	1	235.73	0	1	FALSE
394	0.0516	unknown	Saint Helens	United Kingdom	4	female	0	0	357	unknown	Oxford	United Kingdom	female	4	0	2	Different City	15153.7		1	0	0	2	2	214.391	0	1	FALSE
395	0.027	2	Watford	United Kingdom	4	female	0	1	374	2	Manchester	United Kingdom	female	4	1	1	Different City	15153.8		1	4	4	1	1	238.473	0	1	FALSE
396	0.0532	3		United Kingdom	5	male	0	2	359	3		United Kingdom	female	16	1	0	unknown	15153.7		0	1	4	0	1	0	2	1	FALSE
397	4.8744	2	Falls Church	United States	1	male	2	3	97	2	Seattle	United States	male	305	5	0	Different City	15148.9		1	6	6	1	1	3728.75	0	1	TRUE
398	0.0571	unknown	Royal Tunbridge Wells	United Kingdom	5	female	0	0	359	3		United Kingdom	female	16	1	2	unknown	15153.7		1	0	4	2	2	532.385	2	1	FALSE
399	0.034	unknown	Brighton	United Kingdom	4	female	0	0	376	2	Flitwick	United Kingdom	female	8	1	2	Different City	15153.8		1	0	4	2	2	133.687	0	1	FALSE
400	0.2221	2	Andover	United Kingdom	4	female	0	1	295	3	Milton Keynes	United Kingdom	female	2	0	2	Different City	15153.6		1	4	1	0	0	105.141	0	1	FALSE
401	4.885	2	Oslo	Norway	1	male	0	100	97	2	Seattle	United States	male	305	5	0	Different Country	15148.9		1	6	6	1	1	7331.25	0	0	FALSE
402	0.2237	2	Andover	United Kingdom	4	female	0	1	295	3	Milton Keynes	United Kingdom	female	2	0	2	Different City	15153.6		1	4	1	0	0	105.141	0	1	FALSE
403	0.0395	3	Albany	United States	1	female	0	2	381	unknown	Albany	United States	female	3	0	2	Same City	15153.8		1	1	0	2	2	0	1	1	FALSE
404	0.0231	2	Falls Church	United States	2	male	0	1	397	2	Falls Church	United States	male	2	3	0	Same City	15153.8		1	1	6	0	1	0	1	1	FALSE
405	0.1126	2	Derby	United Kingdom	2	male	0	2	340	2	Port Stanley	Canada	female	8	1	0	Different Country	15153.7		0	1	1	1	1	5751.62	0	0	FALSE
406	4.9087	2		United Kingdom	1	male	1	0	97	2	Seattle	United States	male	305	5	2	unknown	15148.9		1	4	6	0	1	7229.77	2	0	TRUE
407	0.0614	unknown	London	United Kingdom	4	female	1	0	376	2	Flitwick	United Kingdom	female	8	1	2	Different City	15153.8		1	4	4	1	2	60.6959	0	1	TRUE
408	0.0911	unknown	Peterborough	United Kingdom	5	female	0	0	359	3		United Kingdom	female	16	1	2	unknown	15153.7		1	0	4	2	2	375.8	2	1	FALSE
409	0.0652	unknown	Darlington	United Kingdom	4	female	0	0	376	2	Flitwick	United Kingdom	female	8	1	2	Different City	15153.8		1	0	4	2	2	289.11	0	1	FALSE
410	0.096	unknown	Bolton	United Kingdom	5	female	2	0	359	3		United Kingdom	female	16	1	2	unknown	15153.7		1	0	4	2	2	209.849	2	1	TRUE
411	0.0986	3		United Kingdom	5	female	0	1	359	3		United Kingdom	female	16	1	1	unknown	15153.7		1	1	4	0	1	0	2	1	FALSE
413	0.0767	unknown	Guilford	United Kingdom	4	male	0	0	377	unknown	Fareham	United Kingdom	female	2	0	2	Different City	15153.8		0	4	0	2	2	60.1945	0	1	FALSE
414	4.9267	4	Scunthorpe	United Kingdom	1	female	0	3	97	2	Seattle	United States	male	305	5	0	Different Country	15148.9		0	4	6	0	0	7497.64	0	0	FALSE
415	4.927	2	Yeovil	United Kingdom	1	male	1	100	97	2	Seattle	United States	male	305	5	0	Different Country	15148.9		1	100	6	0	1	7643.24	0	0	TRUE
416	0.2568	3	London	United Kingdom	2	female	1	1	306	unknown		Germany	unknown	14	0	2	unknown	15153.6		2	4	0	2	2	735.491	2	0	TRUE
418	0.0021	2			1	male	0	1	417	1			female	2	1	1	unknown	15153.9		0	4	4	1	0	0	2	2	FALSE
419	0.0033	2			1	female	0	1	417	1			female	2	1	1	unknown	15153.9		1	10	4	0	0	0	2	2	FALSE
420	0.1265	3		United Kingdom	5	female	0	2	359	3		United Kingdom	female	16	1	0	unknown	15153.7		1	2	4	0	1	0	2	1	FALSE
421	0.1125	2	London	United Kingdom	3	female	0	0	365	unknown			female	2	0	2	unknown	15153.8		1	4	0	2	2	0	2	2	FALSE
422	20.7625	unknown	London	United Kingdom	1	unknown	0	0	64	2	Chesterfield	United Kingdom	female	142	3	2	Different City	15133.1		2	1	4	0	2	211.302	0	1	FALSE
423	20.7669	unknown	London	United Kingdom	1	unknown	0	0	64	2	Chesterfield	United Kingdom	female	142	3	2	Different City	15133.1		2	1	4	0	2	211.302	0	1	FALSE
424	20.7678	unknown	London	United Kingdom	1	unknown	0	0	64	2	Chesterfield	United Kingdom	female	142	3	2	Different City	15133.1		2	1	4	0	2	211.302	0	1	FALSE
425	0.1394	3	Rennes	France	5	female	0	1	359	3		United Kingdom	female	16	1	1	unknown	15153.7		1	4	4	1	1	817.01	2	0	FALSE
426	20.7782	unknown	London	United Kingdom	1	male	0	0	64	2	Chesterfield	United Kingdom	female	142	3	2	Different City	15133.1		0	1	4	0	2	211.302	0	1	FALSE
427	4.9759	unknown	Bristol	United Kingdom	1	female	0	0	97	2	Seattle	United States	male	305	5	2	Different Country	15148.9		0	0	6	2	2	7600.93	0	0	FALSE
428	20.7852	unknown	London	United Kingdom	1	unknown	0	0	64	2	Chesterfield	United Kingdom	female	142	3	2	Different City	15133.1		2	1	4	0	2	211.302	0	1	FALSE
429	4.9808	2		Brazil	1	male	0	3	97	2	Seattle	United States	male	305	5	0	unknown	15148.9		1	4	6	0	1	9771.34	2	0	FALSE
430	20.7939	unknown	London	United Kingdom	1	unknown	0	0	64	2	Chesterfield	United Kingdom	female	142	3	2	Different City	15133.1		2	1	4	0	2	211.302	0	1	FALSE
431	4.9931	unknown		United States	1	male	0	0	97	2	Seattle	United States	male	305	5	2	unknown	15148.9		1	0	6	2	2	2463.78	2	1	FALSE
432	20.8013	unknown	London	United Kingdom	1	unknown	0	0	64	2	Chesterfield	United Kingdom	female	142	3	2	Different City	15133.1		2	1	4	0	2	211.302	0	1	FALSE
433	20.8089	unknown	London	United Kingdom	1	unknown	0	0	64	2	Chesterfield	United Kingdom	female	142	3	2	Different City	15133.1		2	1	4	0	2	211.302	0	1	FALSE
434	0.7537	2	Bexhill	United Kingdom	2	female	0	1	175	3	Plymouth	United Kingdom	male	21	3	0	Different City	15153.2		0	4	4	1	0	329.658	0	1	FALSE
435	0.3519	unknown	Maidstone	United Kingdom	3	male	0	0	292	3	Milton Keynes	United Kingdom	female	2	1	2	Different City	15153.6		0	4	6	0	2	122.883	0	1	FALSE
436	0.4554	3		United Kingdom	2	female	0	1	258	3	Heriot	United Kingdom	male	13	100	0	unknown	15153.5		0	1	4	0	1	50.2472	2	1	FALSE
437	20.8214	unknown	London	United Kingdom	1	unknown	0	0	64	2	Chesterfield	United Kingdom	female	142	3	2	Different City	15133.1		2	1	4	0	2	211.302	0	1	FALSE
439	0.2151	unknown	Brighton	United Kingdom	2	female	0	0	351	unknown	Melbourne	Australia	male	1	0	2	Different Country	15153.7		0	4	0	2	2	16929.2	0	0	FALSE
440	0.3693	3		United Kingdom	1	female	0	1	290	3	Welling	United Kingdom	female	3	100	0	unknown	15153.6		1	4	6	0	1	493.916	2	1	FALSE
441	0.3694	unknown	Altrincham	United Kingdom	3	female	0	0	291	unknown		United Kingdom	female	8	0	2	unknown	15153.6		1	4	0	2	2	232.005	2	1	FALSE
442	0.1794	unknown	Dartford	United Kingdom	4	female	0	0	374	2	Manchester	United Kingdom	female	4	1	2	Different City	15153.8		1	4	4	1	2	281.102	0	1	FALSE
443	5.0259	3	Newbury	United Kingdom	1	female	1	5	97	2	Seattle	United States	male	305	5	1	Different Country	15148.9		0	4	6	0	0	7660.34	0	0	TRUE
444	0.2788	3	Ashford	United Kingdom	3	male	0	5	324	unknown	Liverpool	United Kingdom	male	4	0	2	Different City	15153.7		1	5	1	0	2	363.965	0	1	FALSE
445	20.8375	unknown	London	United Kingdom	1	unknown	0	0	64	2	Chesterfield	United Kingdom	female	142	3	2	Different City	15133.1		2	1	4	0	2	211.302	0	1	FALSE
446	20.847	unknown	London	United Kingdom	1	unknown	0	0	64	2	Chesterfield	United Kingdom	female	142	3	2	Different City	15133.1		2	1	4	0	2	211.302	0	1	FALSE
447	0.7917	unknown	Barnsley	United Kingdom	2	female	0	0	175	3	Plymouth	United Kingdom	male	21	3	2	Different City	15153.2		0	0	4	2	2	397.817	0	1	FALSE
448	20.8538	unknown	London	United Kingdom	1	unknown	0	0	64	2	Chesterfield	United Kingdom	female	142	3	2	Different City	15133.1		2	1	4	0	2	211.302	0	1	FALSE
449	5.0465	3	Newbury	United Kingdom	1	male	0	3	97	2	Seattle	United States	male	305	5	0	Different Country	15148.9		1	4	6	0	0	7660.34	0	0	FALSE
450	5.0488	3	Belize City	Belize	1	female	0	1	97	2	Seattle	United States	male	305	5	0	Different Country	15148.9		0	4	6	0	0	4565.08	0	0	FALSE
451	0.4101	unknown	Huntingdon	United Kingdom	5	female	0	0	287	2	Liverpool	United Kingdom	female	5	1	2	Different City	15153.6		1	4	4	1	2	223.4	0	1	FALSE
452	5.0571	unknown	London	United Kingdom	1	female	1	0	97	2	Seattle	United States	male	305	5	2	Different Country	15148.9		0	0	6	2	2	7701.99	0	0	TRUE
453	0.2368	3		United Kingdom	5	female	0	1	359	3		United Kingdom	female	16	1	1	unknown	15153.7		1	4	4	1	1	0	2	1	FALSE
454	0.3806	unknown		United Kingdom	2	female	1	0	306	unknown		Germany	unknown	14	0	2	unknown	15153.6		2	1	0	2	2	1033.31	2	0	TRUE
455	5.0694	3	Axminster	United Kingdom	1	female	0	100	97	2	Seattle	United States	male	305	5	0	Different Country	15148.9		0	4	6	0	0	7641.02	0	0	FALSE
456	20.8775	unknown	London	United Kingdom	1	unknown	0	0	64	2	Chesterfield	United Kingdom	female	142	3	2	Different City	15133.1		2	1	4	0	2	211.302	0	1	FALSE
457	5.0698	2	London	United Kingdom	1	female	0	1	97	2	Seattle	United States	male	305	5	0	Different Country	15148.9		0	4	6	0	1	7701.99	0	0	FALSE
458	0.1615	2	Godalming	United Kingdom	2	female	0	1	406	2		United Kingdom	male	1	0	2	unknown	15153.8		0	4	4	1	1	502.583	2	1	FALSE
459	20.8784	unknown	London	United Kingdom	1	unknown	0	0	64	2	Chesterfield	United Kingdom	female	142	3	2	Different City	15133.1		2	1	4	0	2	211.302	0	1	FALSE
460	0.456	2	Rotherham	United Kingdom	3	female	0	1	275	2	Bristol	United Kingdom	female	10	1	1	Different City	15153.5		1	4	4	1	1	235.153	0	1	FALSE
461	0.2338	3	Bourne	United Kingdom	4	female	0	1	374	2	Manchester	United Kingdom	female	4	1	1	Different City	15153.8		1	4	4	1	0	147.705	0	1	FALSE
462	20.8883	unknown	London	United Kingdom	1	unknown	0	0	64	2	Chesterfield	United Kingdom	female	142	3	2	Different City	15133.1		2	1	4	0	2	211.302	0	1	FALSE
463	5.0809	unknown	Ephrata	United States	1	male	0	0	97	2	Seattle	United States	male	305	5	2	Different City	15148.9		1	0	6	2	2	3732.6	0	1	FALSE
464	20.8888	unknown	London	United Kingdom	1	unknown	0	0	64	2	Chesterfield	United Kingdom	female	142	3	2	Different City	15133.1		2	1	4	0	2	211.302	0	1	FALSE
465	20.8895	unknown	London	United Kingdom	1	unknown	0	0	64	2	Chesterfield	United Kingdom	female	142	3	2	Different City	15133.1		2	1	4	0	2	211.302	0	1	FALSE
466	20.89	unknown	London	United Kingdom	1	unknown	0	0	64	2	Chesterfield	United Kingdom	female	142	3	2	Different City	15133.1		2	1	4	0	2	211.302	0	1	FALSE
467	20.8911	unknown	London	United Kingdom	1	unknown	0	0	64	2	Chesterfield	United Kingdom	female	142	3	2	Different City	15133.1		2	1	4	0	2	211.302	0	1	FALSE
468	20.8921	unknown	London	United Kingdom	1	unknown	0	0	64	2	Chesterfield	United Kingdom	female	142	3	2	Different City	15133.1		2	1	4	0	2	211.302	0	1	FALSE
469	20.8927	unknown	London	United Kingdom	1	unknown	0	0	64	2	Chesterfield	United Kingdom	female	142	3	2	Different City	15133.1		2	1	4	0	2	211.302	0	1	FALSE
470	20.8934	unknown	London	United Kingdom	1	unknown	0	0	64	2	Chesterfield	United Kingdom	female	142	3	2	Different City	15133.1		2	1	4	0	2	211.302	0	1	FALSE
471	20.8948	unknown	London	United Kingdom	1	unknown	0	0	64	2	Chesterfield	United Kingdom	female	142	3	2	Different City	15133.1		2	1	4	0	2	211.302	0	1	FALSE
472	20.8954	unknown	London	United Kingdom	1	unknown	0	0	64	2	Chesterfield	United Kingdom	female	142	3	2	Different City	15133.1		2	1	4	0	2	211.302	0	1	FALSE
473	20.8961	unknown	London	United Kingdom	1	unknown	0	0	64	2	Chesterfield	United Kingdom	female	142	3	2	Different City	15133.1		2	1	4	0	2	211.302	0	1	FALSE
474	20.897	unknown	London	United Kingdom	1	unknown	0	0	64	2	Chesterfield	United Kingdom	female	142	3	2	Different City	15133.1		2	1	4	0	2	211.302	0	1	FALSE
475	0.2399	2	Albany	United States	1	female	0	2	381	unknown	Albany	United States	female	3	0	2	Same City	15153.8		1	4	0	2	2	0	1	1	FALSE
476	0.7776	2		United Kingdom	2	female	0	2	217	unknown		United Kingdom	male	2	0	2	unknown	15153.2		0	4	0	2	2	0	2	1	FALSE
477	0.7793	2		United Kingdom	2	female	0	2	217	unknown		United Kingdom	male	2	0	2	unknown	15153.2		0	1	0	2	2	0	2	1	FALSE
479	0.2815	2	Colne	United Kingdom	5	female	0	1	359	3		United Kingdom	female	16	1	1	unknown	15153.7		1	4	4	1	0	187.743	2	1	FALSE
480	0.0822	2		United Kingdom	2	female	0	1	443	3	Newbury	United Kingdom	female	1	5	0	unknown	15153.9		1	4	4	1	0	463.939	2	1	FALSE
481	5.1226	unknown	Rotherham	United Kingdom	1	male	0	0	97	2	Seattle	United States	male	305	5	2	Different Country	15148.9		1	0	6	2	2	7481.92	0	0	FALSE
482	5.1402	unknown	Yeovil	United Kingdom	1	female	0	0	97	2	Seattle	United States	male	305	5	2	Different Country	15148.9		0	0	6	2	2	7643.24	0	0	FALSE
483	20.9552	unknown	London	United Kingdom	1	unknown	0	0	64	2	Chesterfield	United Kingdom	female	142	3	2	Different City	15133.1		2	1	4	0	2	211.302	0	1	FALSE
484	0.23	2	Palo Alto	United States	1	male	0	2	412	2		United Kingdom	female	2	3	0	unknown	15153.8		0	1	1	1	1	8178.02	2	0	FALSE
485	0.5264	2	Santo AndrÕ©	Portugal	2	female	0	1	278	unknown	Lisbon	Portugal	male	2	0	2	Different City	15153.5		0	4	0	2	2	78.0912	0	1	FALSE
486	5.1527	unknown	Kew	United Kingdom	1	female	0	0	97	2	Seattle	United States	male	305	5	2	Different Country	15148.9		0	0	6	2	2	7697.71	0	0	FALSE
487	20.9638	unknown	London	United Kingdom	1	unknown	0	0	64	2	Chesterfield	United Kingdom	female	142	3	2	Different City	15133.1		2	1	4	0	2	211.302	0	1	FALSE
488	20.9676	unknown	London	United Kingdom	1	unknown	0	0	64	2	Chesterfield	United Kingdom	female	142	3	2	Different City	15133.1		2	1	4	0	2	211.302	0	1	FALSE
489	0.5319	3		United Kingdom	3	male	0	1	279	3	Thatcham	United Kingdom	female	13	1	1	unknown	15153.5		0	1	4	0	1	464.617	2	1	FALSE
490	0.4064	2			1	female	0	2	329	unknown	Peterborough	United Kingdom	female	3	0	2	unknown	15153.7		1	0	0	2	2	0	2	2	FALSE
491	0.4085	2			1	female	0	2	329	unknown	Peterborough	United Kingdom	female	3	0	2	unknown	15153.7		1	10	0	2	2	0	2	2	FALSE
494	5.1767	unknown	London	United Kingdom	1	male	0	0	97	2	Seattle	United States	male	305	5	2	Different Country	15148.9		1	0	6	2	2	7701.99	0	0	FALSE
495	20.9953	unknown	London	United Kingdom	1	unknown	0	0	64	2	Chesterfield	United Kingdom	female	142	3	2	Different City	15133.1		2	1	4	0	2	211.302	0	1	FALSE
496	21.0008	2	London	United Kingdom	1	female	0	1	64	2	Chesterfield	United Kingdom	female	142	3	0	Different City	15133.1		1	3	4	0	1	211.302	0	1	FALSE
497	21.0069	2	London	United Kingdom	1	unknown	0	0	64	2	Chesterfield	United Kingdom	female	142	3	2	Different City	15133.1		2	1	4	0	1	211.302	0	1	FALSE
499	21.0116	unknown	London	United Kingdom	1	unknown	0	0	64	2	Chesterfield	United Kingdom	female	142	3	2	Different City	15133.1		2	1	4	0	2	211.302	0	1	FALSE
500	21.0122	unknown	London	United Kingdom	1	unknown	0	0	64	2	Chesterfield	United Kingdom	female	142	3	2	Different City	15133.1		2	1	4	0	2	211.302	0	1	FALSE
501	0.0431	4	Randolph	United States	1	male	0	2	492	2	Upper Darby	United States	male	6	100	0	Different City	15154.1		1	1	4	0	0	433.569	0	1	FALSE
502	0.0438	2	Upper Darby	United States	1	female	0	1	492	2	Upper Darby	United States	male	6	100	0	Same City	15154.1		0	4	4	1	1	0	1	1	FALSE
503	0.0532	2	Upper Darby	United States	1	male	2	1	492	2	Upper Darby	United States	male	6	100	0	Same City	15154.1		1	4	4	1	1	0	1	1	TRUE
504	0.0007	2	Upper Darby	United States	2	male	0	1	503	2	Upper Darby	United States	male	2	1	1	Same City	15154.1		1	1	4	0	1	0	1	1	FALSE
505	21.0288	unknown	London	United Kingdom	1	unknown	0	0	64	2	Chesterfield	United Kingdom	female	142	3	2	Different City	15133.1		2	1	4	0	2	211.302	0	1	FALSE
506	0.0047	2	Upper Darby	United States	2	male	1	1	503	2	Upper Darby	United States	male	2	1	1	Same City	15154.1		1	1	4	0	1	0	1	1	TRUE
507	0.0002	2	Upper Darby	United States	3	male	0	1	506	2	Upper Darby	United States	male	1	1	1	Same City	15154.1		1	1	1	1	1	0	1	1	FALSE
509	0.4228	2	Birmingham	United Kingdom	3	female	0	2	356	3	Abingdon	United Kingdom	male	4	1	0	Different City	15153.7		0	1	1	1	0	99.6145	0	1	FALSE
510	0.917	3	Lexington	United States	2	female	0	1	223	2	Toronto	Canada	female	1	100	0	Different Country	15153.3		1	4	4	1	0	758.179	0	0	FALSE
511	0.3985	2	Doncaster	United Kingdom	2	male	0	1	397	2	Falls Church	United States	male	2	3	0	Different Country	15153.8		1	1	6	0	1	5778.21	0	0	FALSE
512	1.0476	2		United States	2	female	0	100	227	unknown		United States	male	2	0	2	unknown	15153.3		0	4	0	2	2	9.5e-05	2	1	FALSE
513	5.5245	2		United Kingdom	1	male	0	100	97	2	Seattle	United States	male	305	5	0	unknown	15148.9		1	6	6	1	1	7229.77	2	0	FALSE
514	0.6148	2		United Kingdom	1	male	0	1	412	2		United Kingdom	female	2	3	0	unknown	15153.8		0	1	1	1	1	0	2	1	FALSE
516	0.5167	3	Brighton	United Kingdom	3	female	0	2	454	unknown		United Kingdom	female	1	0	2	unknown	15154		1	1	1	1	2	552.377	2	1	FALSE
517	21.4123	3		United Kingdom	1	male	0	0	64	2	Chesterfield	United Kingdom	female	142	3	2	unknown	15133.1		0	1	4	0	0	271.832	2	1	FALSE
518	0.8231	3	Shanklin	United Kingdom	2	male	0	1	340	2	Port Stanley	Canada	female	8	1	1	Different Country	15153.7		0	1	1	1	0	5872.78	0	0	FALSE
519	21.4175	unknown		United Kingdom	1	unknown	0	0	64	2	Chesterfield	United Kingdom	female	142	3	2	unknown	15133.1		2	1	4	0	2	271.832	2	1	FALSE
520	21.4225	unknown		United Kingdom	1	unknown	0	0	64	2	Chesterfield	United Kingdom	female	142	3	2	unknown	15133.1		2	1	4	0	2	271.832	2	1	FALSE
521	0.9433	3	Munich	Germany	2	male	0	1	306	unknown		Germany	unknown	14	0	2	unknown	15153.6		2	4	0	2	2	346.526	2	1	FALSE
523	1.0192	2	Reading	United Kingdom	3	female	0	1	279	3	Thatcham	United Kingdom	female	13	1	1	Different City	15153.5		1	4	4	1	0	20.9539	0	1	FALSE
524	0.0189	unknown	Leicester	United Kingdom	1	unknown	0	1	522	3	Melton Mowbray	United Kingdom	male	2	100	0	Different City	15154.6		2	4	4	1	2	22.305	0	1	FALSE
525	0.0396	4	Bristol	United Kingdom	1	female	0	1	522	3	Melton Mowbray	United Kingdom	male	2	100	0	Different City	15154.6		0	4	4	1	0	186.513	0	1	FALSE
526	0.857	unknown	Sutton Coldfield	United Kingdom	4	female	0	0	376	2	Flitwick	United Kingdom	female	8	1	2	Different City	15153.8		1	4	4	1	2	110.277	0	1	FALSE
527	0.8911	unknown	Orpington	United Kingdom	5	female	0	0	359	3		United Kingdom	female	16	1	2	unknown	15153.7		1	4	4	1	2	502.978	2	1	FALSE
528	1.0489	2	Bath	United Kingdom	2	female	0	0	306	unknown		Germany	unknown	14	0	2	unknown	15153.6		2	4	0	2	2	890.719	2	0	FALSE
529	1.0501	2	Bath	United Kingdom	2	female	0	0	306	unknown		Germany	unknown	14	0	2	unknown	15153.6		2	4	0	2	2	890.719	2	0	FALSE
530	21.5477	unknown		United Kingdom	1	unknown	0	0	64	2	Chesterfield	United Kingdom	female	142	3	2	unknown	15133.1		2	1	4	0	2	271.832	2	1	FALSE
531	0.9735	unknown	Gloucester	United Kingdom	4	male	0	0	335	3	Cheltenham	United Kingdom	female	2	1	2	Different City	15153.7		0	4	4	1	2	11.7613	0	1	FALSE
532	1.082	3	Swindon	United Kingdom	3	male	0	1	294	2	Brighton	United Kingdom	female	4	3	0	Different City	15153.6		0	4	6	0	0	140.579	0	1	FALSE
533	21.5521	unknown		United Kingdom	1	unknown	0	0	64	2	Chesterfield	United Kingdom	female	142	3	2	unknown	15133.1		2	1	4	0	2	271.832	2	1	FALSE
534	21.5543	unknown		United Kingdom	1	unknown	0	0	64	2	Chesterfield	United Kingdom	female	142	3	2	unknown	15133.1		2	1	4	0	2	271.832	2	1	FALSE
535	21.5582	unknown		United Kingdom	1	unknown	0	0	64	2	Chesterfield	United Kingdom	female	142	3	2	unknown	15133.1		2	1	4	0	2	271.832	2	1	FALSE
536	21.5609	unknown		United Kingdom	1	unknown	0	0	64	2	Chesterfield	United Kingdom	female	142	3	2	unknown	15133.1		2	1	4	0	2	271.832	2	1	FALSE
537	21.563	unknown		United Kingdom	1	unknown	0	0	64	2	Chesterfield	United Kingdom	female	142	3	2	unknown	15133.1		2	1	4	0	2	271.832	2	1	FALSE
538	21.5729	unknown		United Kingdom	1	unknown	0	0	64	2	Chesterfield	United Kingdom	female	142	3	2	unknown	15133.1		2	1	4	0	2	271.832	2	1	FALSE
539	21.5757	unknown		United Kingdom	1	unknown	0	0	64	2	Chesterfield	United Kingdom	female	142	3	2	unknown	15133.1		2	1	4	0	2	271.832	2	1	FALSE
540	21.5832	unknown		United Kingdom	1	unknown	0	0	64	2	Chesterfield	United Kingdom	female	142	3	2	unknown	15133.1		2	1	4	0	2	271.832	2	1	FALSE
541	1.1586	3	Bristol	United Kingdom	3	male	0	1	279	3	Thatcham	United Kingdom	female	13	1	1	Different City	15153.5		0	4	4	1	1	91.7985	0	1	FALSE
543	11.8934	2	Oxford	United Kingdom	1	male	0	1	86	3	Oxford	United Kingdom	male	17	3	0	Same City	15142.8		1	10	1	0	0	0	1	1	FALSE
544	1.2808	3	Rotherham	United Kingdom	2	male	0	1	262	2	London	United Kingdom	male	2	3	0	Different City	15153.5		1	3	4	0	0	229.928	0	1	FALSE
545	1.1825	1		United Kingdom	3	male	0	1	294	2	Brighton	United Kingdom	female	4	3	0	unknown	15153.6		0	4	6	0	0	552.377	2	1	FALSE
546	21.6572	unknown		United Kingdom	1	unknown	0	0	64	2	Chesterfield	United Kingdom	female	142	3	2	unknown	15133.1		2	1	4	0	2	271.832	2	1	FALSE
548	1.3511	2	Buxton	United Kingdom	1	female	0	2	257	2	Glossop	United Kingdom	male	3	100	0	Different City	15153.5		0	0	4	2	1	20.6182	0	1	FALSE
549	1.2778	3	Banbury	United Kingdom	3	female	3	1	279	3	Thatcham	United Kingdom	female	13	1	1	Different City	15153.5		1	4	4	1	1	73.2629	0	1	TRUE
550	12.0061	2	Oxford	United Kingdom	1	male	0	3	86	3	Oxford	United Kingdom	male	17	3	1	Same City	15142.8		1	1	1	1	0	0	1	1	FALSE
551	5.9572	unknown	Sydney	Australia	1	female	0	0	97	2	Seattle	United States	male	305	5	2	Different Country	15148.9		0	0	6	2	2	12474.7	0	0	FALSE
553	5.9713	2	Niles	United States	1	male	0	100	97	2	Seattle	United States	male	305	5	0	Different City	15148.9		1	4	6	0	1	2770.14	0	1	FALSE
554	0.8166	unknown		United States	1	unknown	0	0	492	2	Upper Darby	United States	male	6	100	2	unknown	15154.1		2	0	4	2	2	1799.93	2	1	FALSE
555	0.8196	unknown		United States	1	unknown	0	1	492	2	Upper Darby	United States	male	6	100	0	unknown	15154.1		2	4	4	1	2	1799.93	2	1	FALSE
556	0.097	unknown		United Kingdom	4	female	0	0	549	3	Banbury	United Kingdom	female	3	1	2	unknown	15154.8		1	4	4	1	2	393.663	2	1	FALSE
557	1.3773	3		United Kingdom	3	female	0	1	279	3	Thatcham	United Kingdom	female	13	1	1	unknown	15153.5		1	4	4	1	1	464.617	2	1	FALSE
558	6.0184	unknown	Slough	United Kingdom	1	male	0	0	97	2	Seattle	United States	male	305	5	2	Different Country	15148.9		1	0	6	2	2	7681.9	0	0	FALSE
559	2.3894	2	New Delhi	India	1	male	3	3	136	2	Reading	United Kingdom	female	24	5	0	Different Country	15152.6		0	4	4	1	1	6771.5	0	0	TRUE
560	0.0018	2	New Delhi	India	2	male	0	3	559	2	New Delhi	India	male	3	3	1	Same City	15154.9		1	4	4	1	1	0	1	1	FALSE
561	6.0371	unknown	Sacramento	United States	1	unknown	1	0	97	2	Seattle	United States	male	305	5	2	Different City	15148.9		2	0	6	2	2	1006.09	0	1	TRUE
562	1.4878	unknown	Driffield	United Kingdom	2	male	0	0	258	3	Heriot	United Kingdom	male	13	100	2	Different City	15153.5		1	0	4	2	2	253.927	0	1	FALSE
563	6.0941	unknown	Den Haag	Netherlands	1	male	0	0	97	2	Seattle	United States	male	305	5	2	Different Country	15148.9		1	0	6	2	2	7832.02	0	0	FALSE
564	21.91	unknown	London	United Kingdom	1	unknown	0	0	64	2	Chesterfield	United Kingdom	female	142	3	2	Different City	15133.1		2	1	4	0	2	211.302	0	1	FALSE
565	21.9122	unknown	London	United Kingdom	1	unknown	0	0	64	2	Chesterfield	United Kingdom	female	142	3	2	Different City	15133.1		2	1	4	0	2	211.302	0	1	FALSE
566	21.9141	unknown	London	United Kingdom	1	unknown	0	0	64	2	Chesterfield	United Kingdom	female	142	3	2	Different City	15133.1		2	1	4	0	2	211.302	0	1	FALSE
567	21.9168	unknown	London	United Kingdom	1	unknown	0	0	64	2	Chesterfield	United Kingdom	female	142	3	2	Different City	15133.1		2	1	4	0	2	211.302	0	1	FALSE
568	21.9281	unknown	Port Stanley	Canada	1	unknown	0	0	64	2	Chesterfield	United Kingdom	female	142	3	2	Different Country	15133.1		2	1	4	0	2	5741.48	0	0	FALSE
569	21.9304	unknown	Port Stanley	Canada	1	unknown	0	0	64	2	Chesterfield	United Kingdom	female	142	3	2	Different Country	15133.1		2	1	4	0	2	5741.48	0	0	FALSE
570	6.1241	unknown	London	United Kingdom	1	male	0	0	97	2	Seattle	United States	male	305	5	2	Different Country	15148.9		1	0	6	2	2	7701.99	0	0	FALSE
571	6.1241	1	Barnsley	United Kingdom	1	male	0	3	97	2	Seattle	United States	male	305	5	0	Different Country	15148.9		1	6	6	1	0	7466.7	0	0	FALSE
573	6.126	unknown	Havant	United Kingdom	1	male	0	0	97	2	Seattle	United States	male	305	5	2	Different Country	15148.9		1	0	6	2	2	7722.4	0	0	FALSE
574	21.9339	unknown	Port Stanley	Canada	1	unknown	0	0	64	2	Chesterfield	United Kingdom	female	142	3	2	Different Country	15133.1		2	1	4	0	2	5741.48	0	0	FALSE
575	6.1263	unknown	Dudley	United Kingdom	1	female	0	0	97	2	Seattle	United States	male	305	5	2	Different Country	15148.9		0	0	6	2	2	7531.39	0	0	FALSE
576	6.127	unknown	Manchester	United Kingdom	1	male	3	0	97	2	Seattle	United States	male	305	5	2	Different Country	15148.9		1	0	6	2	2	7440.96	0	0	TRUE
577	6.127	unknown	Bath	United Kingdom	1	male	0	0	97	2	Seattle	United States	male	305	5	2	Different Country	15148.9		1	0	6	2	2	7617.68	0	0	FALSE
578	6.128	unknown	Glasgow	United Kingdom	1	male	0	0	97	2	Seattle	United States	male	305	5	2	Different Country	15148.9		1	0	6	2	2	7155.34	0	0	FALSE
579	6.1281	2		United Kingdom	1	female	0	100	97	2	Seattle	United States	male	305	5	0	unknown	15148.9		0	0	6	2	1	7229.77	2	0	FALSE
580	21.9372	unknown	Port Stanley	Canada	1	unknown	0	0	64	2	Chesterfield	United Kingdom	female	142	3	2	Different Country	15133.1		2	1	4	0	2	5741.48	0	0	FALSE
581	6.1298	3	Luton	United Kingdom	1	female	0	100	97	2	Seattle	United States	male	305	5	0	Different Country	15148.9		0	4	6	0	0	7656.98	0	0	FALSE
582	6.1299	unknown		United Kingdom	1	male	1	0	97	2	Seattle	United States	male	305	5	2	unknown	15148.9		1	0	6	2	2	7229.77	2	0	TRUE
583	6.1317	unknown	Northampton	United Kingdom	1	male	0	0	97	2	Seattle	United States	male	305	5	2	Different Country	15148.9		1	0	6	2	2	7604.95	0	0	FALSE
584	1.0748	2		United Kingdom	2	female	0	1	452	unknown	London	United Kingdom	female	1	0	2	unknown	15154		1	10	0	2	2	482.987	2	1	FALSE
585	0.0029	1	London	United Kingdom	2	female	0	1	582	unknown		United Kingdom	male	1	0	2	unknown	15155		0	4	0	2	2	482.987	2	1	FALSE
586	21.9422	unknown	Port Stanley	Canada	1	unknown	0	0	64	2	Chesterfield	United Kingdom	female	142	3	2	Different Country	15133.1		2	1	4	0	2	5741.48	0	0	FALSE
587	6.1348	2		United Kingdom	1	male	0	3	97	2	Seattle	United States	male	305	5	0	unknown	15148.9		1	4	6	0	1	7229.77	2	0	FALSE
588	6.1362	unknown	Macclesfield	United Kingdom	1	male	0	0	97	2	Seattle	United States	male	305	5	2	Different Country	15148.9		1	0	6	2	2	7465.36	0	0	FALSE
589	6.1364	unknown	London	United Kingdom	1	male	0	0	97	2	Seattle	United States	male	305	5	2	Different Country	15148.9		1	0	6	2	2	7701.99	0	0	FALSE
590	6.1375	unknown			1	male	0	0	97	2	Seattle	United States	male	305	5	2	unknown	15148.9		1	0	6	2	2	0	2	2	FALSE
591	21.9475	unknown	Port Stanley	Canada	1	unknown	0	0	64	2	Chesterfield	United Kingdom	female	142	3	2	Different Country	15133.1		2	1	4	0	2	5741.48	0	0	FALSE
592	6.143	unknown		United Kingdom	1	male	0	0	97	2	Seattle	United States	male	305	5	2	unknown	15148.9		1	0	6	2	2	7229.77	2	0	FALSE
593	21.951	unknown	Port Stanley	Canada	1	unknown	0	0	64	2	Chesterfield	United Kingdom	female	142	3	2	Different Country	15133.1		2	1	4	0	2	5741.48	0	0	FALSE
594	6.1476	2	Waterlooville	United Kingdom	1	female	0	5	97	2	Seattle	United States	male	305	5	1	Different Country	15148.9		0	4	6	0	1	7717.74	0	0	FALSE
595	6.1486	unknown		United Kingdom	1	male	0	0	97	2	Seattle	United States	male	305	5	2	unknown	15148.9		1	0	6	2	2	7229.77	2	0	FALSE
596	6.1497	1			1	male	0	5	97	2	Seattle	United States	male	305	5	1	unknown	15148.9		1	2	6	0	0	0	2	2	FALSE
597	0.0245	2	Chelmsford	United Kingdom	2	female	0	1	576	unknown	Manchester	United Kingdom	male	3	0	2	Different City	15155		0	4	0	2	2	267.36	0	1	FALSE
598	6.1544	unknown		United Kingdom	1	male	0	0	97	2	Seattle	United States	male	305	5	2	unknown	15148.9		1	0	6	2	2	7229.77	2	0	FALSE
599	6.1548	3			1	female	0	5	97	2	Seattle	United States	male	305	5	1	unknown	15148.9		0	6	6	1	0	0	2	2	FALSE
600	6.1556	3	Brighouse	United Kingdom	1	female	0	5	97	2	Seattle	United States	male	305	5	1	Different Country	15148.9		0	4	6	0	0	7441.42	0	0	FALSE
601	21.9642	unknown	Port Stanley	Canada	1	unknown	0	0	64	2	Chesterfield	United Kingdom	female	142	3	2	Different Country	15133.1		2	1	4	0	2	5741.48	0	0	FALSE
602	21.9675	unknown	Port Stanley	Canada	1	unknown	0	0	64	2	Chesterfield	United Kingdom	female	142	3	2	Different Country	15133.1		2	1	4	0	2	5741.48	0	0	FALSE
603	6.1612	unknown	Manchester	United Kingdom	1	female	0	0	97	2	Seattle	United States	male	305	5	2	Different Country	15148.9		0	0	6	2	2	7440.96	0	0	FALSE
604	21.9693	unknown	Port Stanley	Canada	1	unknown	0	0	64	2	Chesterfield	United Kingdom	female	142	3	2	Different Country	15133.1		2	1	4	0	2	5741.48	0	0	FALSE
605	21.9738	unknown	Port Stanley	Canada	1	unknown	0	0	64	2	Chesterfield	United Kingdom	female	142	3	2	Different Country	15133.1		2	1	4	0	2	5741.48	0	0	FALSE
606	21.9759	unknown	Port Stanley	Canada	1	unknown	0	0	64	2	Chesterfield	United Kingdom	female	142	3	2	Different Country	15133.1		2	1	4	0	2	5741.48	0	0	FALSE
607	0.0442	2	Crumlin	United Kingdom	2	female	0	1	576	unknown	Manchester	United Kingdom	male	3	0	2	Different City	15155		0	4	0	2	2	288.671	0	1	FALSE
608	0.0451	2	Crumlin	United Kingdom	2	female	0	1	576	unknown	Manchester	United Kingdom	male	3	0	2	Different City	15155		0	4	0	2	2	288.671	0	1	FALSE
609	21.9804	unknown	Port Stanley	Canada	1	unknown	0	0	64	2	Chesterfield	United Kingdom	female	142	3	2	Different Country	15133.1		2	1	4	0	2	5741.48	0	0	FALSE
610	21.9823	unknown	Port Stanley	Canada	1	unknown	0	0	64	2	Chesterfield	United Kingdom	female	142	3	2	Different Country	15133.1		2	1	4	0	2	5741.48	0	0	FALSE
611	6.1747	unknown	Birmingham	United Kingdom	1	male	0	0	97	2	Seattle	United States	male	305	5	2	Different Country	15148.9		1	0	6	2	2	7541.75	0	0	FALSE
612	1.4181	unknown		United Kingdom	4	female	0	0	330	3	Colchester	United Kingdom	female	3	1	2	unknown	15153.7		1	1	4	0	2	480.921	2	1	FALSE
613	21.9855	unknown	Port Stanley	Canada	1	unknown	0	0	64	2	Chesterfield	United Kingdom	female	142	3	2	Different Country	15133.1		2	1	4	0	2	5741.48	0	0	FALSE
614	6.1797	unknown	Wigan	United Kingdom	1	male	0	0	97	2	Seattle	United States	male	305	5	2	Different Country	15148.9		1	0	6	2	2	7418.89	0	0	FALSE
616	0.2762	3	Worcester	United Kingdom	4	male	0	1	549	3	Banbury	United Kingdom	female	3	1	1	Different City	15154.8		0	4	4	1	1	61.943	0	1	FALSE
617	6.1844	unknown	Manchester	United Kingdom	1	female	0	0	97	2	Seattle	United States	male	305	5	2	Different Country	15148.9		0	0	6	2	2	7440.96	0	0	FALSE
618	6.1915	unknown	Leeds	United Kingdom	1	female	0	0	97	2	Seattle	United States	male	305	5	2	Different Country	15148.9		0	0	6	2	2	7442.35	0	0	FALSE
619	6.1918	2	Livingston	United Kingdom	1	male	0	3	97	2	Seattle	United States	male	305	5	0	Different Country	15148.9		1	0	6	2	1	7182.36	0	0	FALSE
620	1.6443	unknown	Congleton	United Kingdom	2	female	0	0	258	3	Heriot	United Kingdom	male	13	100	2	Different City	15153.5		0	0	4	2	2	292.628	0	1	FALSE
621	6.2089	3	Market Harborough	United Kingdom	1	female	0	5	97	2	Seattle	United States	male	305	5	1	Different Country	15148.9		0	4	6	0	0	7583.61	0	0	FALSE
622	6.2248	unknown	Gloucester	United Kingdom	1	female	0	0	97	2	Seattle	United States	male	305	5	2	Different Country	15148.9		0	0	6	2	2	7580.69	0	0	FALSE
623	1.5466	3	Reading	United Kingdom	2	female	0	1	306	unknown		Germany	unknown	14	0	2	unknown	15153.6		2	4	0	2	2	794.263	2	0	FALSE
624	1.5482	3	Reading	United Kingdom	2	female	0	1	306	unknown		Germany	unknown	14	0	2	unknown	15153.6		2	4	0	2	2	794.263	2	0	FALSE
627	0.1208	unknown		United Kingdom	1	male	0	0	572	2	Newcastle Upon Tyne	United Kingdom	female	1	100	2	unknown	15155		0	4	0	2	2	123.744	2	1	FALSE
628	1.6185	3	Bristol	United Kingdom	3	female	0	3	279	3	Thatcham	United Kingdom	female	13	1	0	Different City	15153.5		1	4	4	1	1	91.7985	0	1	FALSE
629	22.0603	unknown	London	United Kingdom	1	unknown	0	0	64	2	Chesterfield	United Kingdom	female	142	3	2	Different City	15133.1		2	1	4	0	2	211.302	0	1	FALSE
632	1.6602	3	Birmingham	United Kingdom	4	female	0	1	283	unknown	Middlesbrough	United Kingdom	female	2	0	2	Different City	15153.6		1	4	1	0	2	236.252	0	1	FALSE
633	6.3038	2	Offenbach	Germany	1	male	0	5	97	2	Seattle	United States	male	305	5	1	Different Country	15148.9		1	6	6	1	1	8187.7	0	0	FALSE
634	6.4315	3	Witney	United Kingdom	1	male	0	100	97	2	Seattle	United States	male	305	5	0	Different Country	15148.9		1	100	6	0	0	7619.89	0	0	FALSE
635	6.4876	unknown	Billericay	United Kingdom	1	male	0	0	97	2	Seattle	United States	male	305	5	2	Different Country	15148.9		1	0	6	2	2	7714.3	0	0	FALSE
637	6.5482	2			1	male	0	3	97	2	Seattle	United States	male	305	5	0	unknown	15148.9		1	4	6	0	1	0	2	2	FALSE
638	1.7986	unknown		United Kingdom	4	unknown	0	0	330	3	Colchester	United Kingdom	female	3	1	2	unknown	15153.7		2	1	4	0	2	480.921	2	1	FALSE
639	6.5625	2		United Kingdom	1	male	0	3	97	2	Seattle	United States	male	305	5	0	unknown	15148.9		1	1	6	0	1	7229.77	2	0	FALSE
640	6.57	2	Ipswich	United Kingdom	1	male	0	100	97	2	Seattle	United States	male	305	5	0	Different Country	15148.9		1	6	6	1	1	7706.54	0	0	FALSE
641	6.572	1		United Kingdom	1	unknown	0	3	97	2	Seattle	United States	male	305	5	0	unknown	15148.9		2	6	6	1	0	7229.77	2	0	FALSE
642	6.5781	3	Bedford	United Kingdom	1	male	0	5	97	2	Seattle	United States	male	305	5	1	Different Country	15148.9		1	6	6	1	0	7632.44	0	0	FALSE
643	6.5795	4	Waterlooville	United Kingdom	1	male	0	3	97	2	Seattle	United States	male	305	5	0	Different Country	15148.9		1	6	6	1	0	7717.74	0	0	FALSE
644	6.5807	unknown	Bracknell	United Kingdom	1	female	0	0	97	2	Seattle	United States	male	305	5	2	Different Country	15148.9		0	0	6	2	2	7683.43	0	0	FALSE
645	6.5917	2		United States	1	male	0	5	97	2	Seattle	United States	male	305	5	1	unknown	15148.9		1	6	6	1	1	2463.78	2	1	FALSE
646	6.5921	3	Salisbury	United Kingdom	1	female	0	100	97	2	Seattle	United States	male	305	5	0	Different Country	15148.9		0	6	6	1	0	7668.96	0	0	FALSE
647	6.5966	3	Birmingham	United Kingdom	1	male	0	3	97	2	Seattle	United States	male	305	5	0	Different Country	15148.9		1	1	6	0	0	7541.75	0	0	FALSE
648	6.6092	2	Waterlooville	United Kingdom	1	male	1	5	97	2	Seattle	United States	male	305	5	1	Different Country	15148.9		1	4	6	0	1	7717.74	0	0	TRUE
649	6.6196	2	Bristol	United Kingdom	1	male	0	1	97	2	Seattle	United States	male	305	5	0	Different Country	15148.9		1	1	6	0	1	7600.93	0	0	FALSE
650	6.6245	3	Manchester	United Kingdom	1	female	0	100	97	2	Seattle	United States	male	305	5	0	Different Country	15148.9		0	100	6	0	0	7440.96	0	0	FALSE
651	6.6313	3	VÕ©lizy	France	1	male	4	100	97	2	Seattle	United States	male	305	5	0	Different Country	15148.9		1	1	6	0	0	8043.28	0	0	TRUE
652	22.4398	unknown		United Kingdom	1	unknown	0	0	64	2	Chesterfield	United Kingdom	female	142	3	2	unknown	15133.1		2	1	4	0	2	271.832	2	1	FALSE
653	6.6323	2	Merthyr Tydfil	United Kingdom	1	male	0	100	97	2	Seattle	United States	male	305	5	0	Different Country	15148.9		1	1	6	0	1	7540.86	0	0	FALSE
654	6.6371	2	Farnborough	United Kingdom	1	male	0	100	97	2	Seattle	United States	male	305	5	0	Different Country	15148.9		1	1	6	0	1	7694.82	0	0	FALSE
657	0.0011	3		Germany	1	male	0	1	656	3	Newbury	United Kingdom	male	2	4	0	unknown	15155.6		1	2	4	0	1	818.706	2	0	FALSE
658	1.9567	3	Heriot	United Kingdom	1	male	0	1	310	3	Heriot	United Kingdom	male	3	100	0	Same City	15153.6		1	1	0	2	1	0	1	1	FALSE
659	6.6665	3	Tansley	United Kingdom	1	male	0	100	97	2	Seattle	United States	male	305	5	0	Different Country	15148.9		1	1	6	0	0	7501.44	0	0	FALSE
660	6.6704	4	Ripe	United Kingdom	1	female	0	3	97	2	Seattle	United States	male	305	5	0	Different Country	15148.9		0	0	6	2	0	7769.7	0	0	FALSE
661	6.6757	3		United Kingdom	1	male	0	5	97	2	Seattle	United States	male	305	5	1	unknown	15148.9		1	4	6	0	0	7229.77	2	0	FALSE
662	12.7752	2	London	United Kingdom	1	male	0	1	86	3	Oxford	United Kingdom	male	17	3	0	Different City	15142.8		1	1	1	1	0	82.4636	0	1	FALSE
665	6.7086	2		Europe	1	male	0	5	97	2	Seattle	United States	male	305	5	1	unknown	15148.9		1	1	6	0	1	7984.78	2	0	FALSE
666	6.7226	3	Bristol	United Kingdom	1	male	0	100	97	2	Seattle	United States	male	305	5	0	Different Country	15148.9		1	1	6	0	0	7600.93	0	0	FALSE
667	6.7289	2		United Kingdom	1	male	0	5	97	2	Seattle	United States	male	305	5	1	unknown	15148.9		1	1	6	0	1	7229.77	2	0	FALSE
668	0.0894	3	Billericay	United Kingdom	1	female	0	1	655	3		Germany	male	2	100	0	unknown	15155.6		0	1	4	0	1	697.63	2	0	FALSE
669	0.1002	3	Norway	United States	2	male	0	2	651	3	VÕ©lizy	France	male	4	100	0	Different Country	15155.6		1	1	1	1	1	5376.57	0	0	FALSE
670	6.7365	unknown	Uxbridge	United Kingdom	1	male	1	0	97	2	Seattle	United States	male	305	5	2	Different Country	15148.9		1	0	6	2	2	7683.47	0	0	TRUE
671	2.1835	unknown	Bristol	United Kingdom	2	male	0	0	258	3	Heriot	United Kingdom	male	13	100	2	Different City	15153.5		1	0	4	2	2	479.069	0	1	FALSE
672	22.5597	unknown		United Kingdom	1	unknown	0	0	64	2	Chesterfield	United Kingdom	female	142	3	2	unknown	15133.1		2	1	4	0	2	271.832	2	1	FALSE
673	22.5616	unknown		United Kingdom	1	unknown	0	0	64	2	Chesterfield	United Kingdom	female	142	3	2	unknown	15133.1		2	1	4	0	2	271.832	2	1	FALSE
674	6.7542	3	Slough	United Kingdom	1	male	0	100	97	2	Seattle	United States	male	305	5	0	Different Country	15148.9		1	6	6	1	0	7681.9	0	0	FALSE
675	6.7562	2	Rochdale	United Kingdom	1	male	0	100	97	2	Seattle	United States	male	305	5	0	Different Country	15148.9		1	1	6	0	1	7432.98	0	0	FALSE
676	0.0241	unknown		United Kingdom	2	male	0	0	670	unknown	Uxbridge	United Kingdom	male	1	0	2	unknown	15155.7		1	0	0	2	2	468.689	2	1	FALSE
677	6.761	3	Gardiner	United States	1	female	0	5	97	2	Seattle	United States	male	305	5	1	Different City	15148.9		0	4	6	0	0	936.84	0	1	FALSE
678	22.5792	1		United Kingdom	1	female	0	1	64	2	Chesterfield	United Kingdom	female	142	3	0	unknown	15133.1		1	1	4	0	0	271.832	2	1	FALSE
679	6.7754	2	Rochdale	United Kingdom	1	female	0	100	97	2	Seattle	United States	male	305	5	0	Different Country	15148.9		0	1	6	0	1	7432.98	0	0	FALSE
680	6.7772	3	Bedford	United Kingdom	1	male	0	100	97	2	Seattle	United States	male	305	5	0	Different Country	15148.9		1	1	6	0	0	7632.44	0	0	FALSE
681	22.591	unknown		United Kingdom	1	unknown	0	0	64	2	Chesterfield	United Kingdom	female	142	3	2	unknown	15133.1		2	1	4	0	2	271.832	2	1	FALSE
682	22.5932	unknown		United Kingdom	1	unknown	0	0	64	2	Chesterfield	United Kingdom	female	142	3	2	unknown	15133.1		2	1	4	0	2	271.832	2	1	FALSE
683	6.7871	3		United Kingdom	1	male	0	100	97	2	Seattle	United States	male	305	5	0	unknown	15148.9		1	100	6	0	0	7229.77	2	0	FALSE
684	22.5988	unknown		United Kingdom	1	unknown	1	0	64	2	Chesterfield	United Kingdom	female	142	3	2	unknown	15133.1		2	1	4	0	2	271.832	2	1	TRUE
685	0.0016	unknown		United Kingdom	2	unknown	0	0	684	unknown		United Kingdom	unknown	1	0	2	unknown	15155.7		2	1	1	1	2	0	2	1	FALSE
686	6.7972	2	London	United Kingdom	1	male	0	0	97	2	Seattle	United States	male	305	5	2	Different Country	15148.9		1	0	6	2	1	7701.99	0	0	FALSE
687	22.6065	unknown		United Kingdom	1	unknown	0	0	64	2	Chesterfield	United Kingdom	female	142	3	2	unknown	15133.1		2	1	4	0	2	271.832	2	1	FALSE
688	6.8131	3	Bristol	United Kingdom	1	male	0	5	97	2	Seattle	United States	male	305	5	1	Different Country	15148.9		1	1	6	0	0	7600.93	0	0	FALSE
689	6.8162	3	Wolfgang	Germany	1	male	0	100	97	2	Seattle	United States	male	305	5	0	Different Country	15148.9		1	1	6	0	0	8192.43	0	0	FALSE
690	6.8163	2	London	United Kingdom	1	male	0	100	97	2	Seattle	United States	male	305	5	0	Different Country	15148.9		1	4	6	0	1	7701.99	0	0	FALSE
691	6.8205	unknown	Sunderland	United Kingdom	1	male	0	0	97	2	Seattle	United States	male	305	5	2	Different Country	15148.9		1	0	6	2	2	7353.69	0	0	FALSE
692	3.201	unknown		United States	1	male	0	0	136	2	Reading	United Kingdom	female	24	5	2	unknown	15152.6		0	0	4	2	2	7173.75	2	0	FALSE
694	22.6495	unknown		United Kingdom	1	unknown	0	0	64	2	Chesterfield	United Kingdom	female	142	3	2	unknown	15133.1		2	1	4	0	2	271.832	2	1	FALSE
695	6.8422	2	Coventry	United Kingdom	1	male	1	5	97	2	Seattle	United States	male	305	5	1	Different Country	15148.9		1	4	6	0	1	7564.38	0	0	TRUE
696	0.0064	2	Coventry	United Kingdom	2	female	0	100	695	2	Coventry	United Kingdom	male	1	5	0	Same City	15155.8		0	4	4	1	1	0	1	1	FALSE
697	3.2151	unknown	Sacramento	United States	1	female	0	0	136	2	Reading	United Kingdom	female	24	5	2	Different Country	15152.6		1	0	4	2	2	8463.81	0	0	FALSE
698	6.8549	2	Keele	United Kingdom	1	female	0	3	97	2	Seattle	United States	male	305	5	0	Different Country	15148.9		0	1	6	0	1	7480.25	0	0	FALSE
699	0.0001	1	Manchester	United Kingdom	1	male	1	5	993	unknown	Manchester	United Kingdom	unknown	1	0	2	Same City	15157.6		2	6	0	2	2	0	1	1	TRUE
700	2.2133	unknown	Saint Albans	United Kingdom	5	unknown	0	0	287	2	Liverpool	United Kingdom	female	5	1	2	Different City	15153.6		2	4	4	1	2	257.318	0	1	FALSE
701	3.2401	2	Ramat Gan	Israel	1	male	0	100	136	2	Reading	United Kingdom	female	24	5	0	Different Country	15152.6		0	4	4	1	1	3613.12	0	0	FALSE
702	0.6278	unknown		United Kingdom	1	male	0	0	630	2	Cardiff	United Kingdom	female	3	1	2	unknown	15155.2		0	0	6	2	2	433.737	2	1	FALSE
703	3.2652	2		United Kingdom	1	male	0	1	136	2	Reading	United Kingdom	female	24	5	0	unknown	15152.6		0	0	4	2	1	466.033	2	1	FALSE
704	6.912	unknown	Norwich	United Kingdom	1	female	0	0	97	2	Seattle	United States	male	305	5	2	Different Country	15148.9		0	0	6	2	2	7661.62	0	0	FALSE
706	1.8363	2		United Kingdom	1	male	0	1	478	2	Ellesmere Port	United Kingdom	male	1	1	1	unknown	15154		1	4	4	1	1	235.985	2	1	FALSE
707	0.6767	3	Bristol	United Kingdom	1	female	0	1	630	2	Cardiff	United Kingdom	female	3	1	1	Different City	15155.2		1	4	6	0	0	41.0737	0	1	FALSE
708	6.9534	3	Oxford	United Kingdom	1	female	0	100	97	2	Seattle	United States	male	305	5	0	Different Country	15148.9		0	100	6	0	0	7632.66	0	0	FALSE
709	2.2208	4	Tiverton	United Kingdom	3	male	0	1	324	unknown	Liverpool	United Kingdom	male	4	0	2	Different City	15153.7		1	1	1	1	2	280.853	0	1	FALSE
710	6.9689	2	Reading	United Kingdom	1	female	0	3	97	2	Seattle	United States	male	305	5	0	Different Country	15148.9		0	4	6	0	1	7670.81	0	0	FALSE
711	22.7926	unknown	Derby	United Kingdom	1	female	0	0	64	2	Chesterfield	United Kingdom	female	142	3	2	Different City	15133.1		1	1	4	0	2	34.9412	0	1	FALSE
712	22.7944	2	Derby	United Kingdom	1	female	0	1	64	2	Chesterfield	United Kingdom	female	142	3	0	Different City	15133.1		1	1	4	0	1	34.9412	0	1	FALSE
713	6.9945	3	Aberdeen	United Kingdom	1	male	0	100	97	2	Seattle	United States	male	305	5	0	Different Country	15148.9		1	6	6	1	0	7133.72	0	0	FALSE
714	6.9971	2	Grand Rapids	United States	1	male	0	1	97	2	Seattle	United States	male	305	5	0	Different City	15148.9		1	10	6	0	1	2887.49	0	1	FALSE
715	2.5012	2		United States	2	female	0	2	247	2	Sterling	United States	female	1	3	0	unknown	15153.4		1	1	4	0	1	1612.86	2	1	FALSE
716	7.0197	3	London	United Kingdom	1	female	0	5	97	2	Seattle	United States	male	305	5	1	Different Country	15148.9		0	1	6	0	0	7701.99	0	0	FALSE
717	7.0264	3	Middlesbrough	United Kingdom	1	female	0	3	97	2	Seattle	United States	male	305	5	0	Different Country	15148.9		0	1	6	0	0	7388.42	0	0	FALSE
718	7.0482	3		United Kingdom	1	male	0	100	97	2	Seattle	United States	male	305	5	0	unknown	15148.9		1	1	6	0	0	7229.77	2	0	FALSE
719	13.1435	1	Port Stanley	Canada	1	male	0	1	86	3	Oxford	United Kingdom	male	17	3	0	Different Country	15142.8		1	4	1	0	0	5816.79	0	0	FALSE
720	7.0538	3		United Kingdom	1	female	0	3	97	2	Seattle	United States	male	305	5	0	unknown	15148.9		0	1	6	0	0	7229.77	2	0	FALSE
721	2.4154	3	Coventry	United Kingdom	1	male	0	1	290	3	Welling	United Kingdom	female	3	100	0	Different City	15153.6		0	10	6	0	1	152.452	0	1	FALSE
722	7.0775	3	Warwick	United Kingdom	1	male	0	3	97	2	Seattle	United States	male	305	5	0	Different Country	15148.9		1	1	6	0	0	7572.43	0	0	FALSE
723	7.083	3	Wrexham	United Kingdom	1	male	1	3	97	2	Seattle	United States	male	305	5	0	Different Country	15148.9		1	1	6	0	0	7446.85	0	0	TRUE
724	7.0966	unknown	Wildau	Germany	1	male	0	0	97	2	Seattle	United States	male	305	5	2	Different Country	15148.9		1	0	6	2	2	8146.63	0	0	FALSE
725	1.0641	4	Sacramento	United States	2	female	0	1	561	unknown	Sacramento	United States	unknown	1	0	2	Same City	15155		2	4	0	2	2	0	1	1	FALSE
726	7.1029	3		United Kingdom	1	male	0	5	97	2	Seattle	United States	male	305	5	1	unknown	15148.9		1	6	6	1	0	7229.77	2	0	FALSE
727	7.1037	2	Brighton	United Kingdom	1	female	0	5	97	2	Seattle	United States	male	305	5	1	Different Country	15148.9		0	1	6	0	1	7762	0	0	FALSE
729	22.931	unknown		United Kingdom	1	unknown	0	0	64	2	Chesterfield	United Kingdom	female	142	3	2	unknown	15133.1		2	1	4	0	2	271.832	2	1	FALSE
730	7.1253	unknown	London	United Kingdom	1	female	0	0	97	2	Seattle	United States	male	305	5	2	Different Country	15148.9		0	0	6	2	2	7701.99	0	0	FALSE
731	22.9346	unknown		United Kingdom	1	male	0	0	64	2	Chesterfield	United Kingdom	female	142	3	2	unknown	15133.1		0	1	4	0	2	271.832	2	1	FALSE
733	22.9366	unknown		United Kingdom	1	unknown	0	0	64	2	Chesterfield	United Kingdom	female	142	3	2	unknown	15133.1		2	1	4	0	2	271.832	2	1	FALSE
734	22.9389	unknown		United Kingdom	1	unknown	0	0	64	2	Chesterfield	United Kingdom	female	142	3	2	unknown	15133.1		2	1	4	0	2	271.832	2	1	FALSE
735	1.223	4	Plymouth	United Kingdom	4	female	0	1	549	3	Banbury	United Kingdom	female	3	1	1	Different City	15154.8		1	4	4	1	0	270.759	0	1	FALSE
736	22.9412	unknown		United Kingdom	1	unknown	0	0	64	2	Chesterfield	United Kingdom	female	142	3	2	unknown	15133.1		2	1	4	0	2	271.832	2	1	FALSE
737	22.9442	unknown		United Kingdom	1	male	0	0	64	2	Chesterfield	United Kingdom	female	142	3	2	unknown	15133.1		0	1	4	0	2	271.832	2	1	FALSE
738	22.9479	unknown		United Kingdom	1	unknown	0	0	64	2	Chesterfield	United Kingdom	female	142	3	2	unknown	15133.1		2	1	4	0	2	271.832	2	1	FALSE
739	22.9505	unknown		United Kingdom	1	unknown	0	0	64	2	Chesterfield	United Kingdom	female	142	3	2	unknown	15133.1		2	1	4	0	2	271.832	2	1	FALSE
740	22.9525	unknown		United Kingdom	1	unknown	0	0	64	2	Chesterfield	United Kingdom	female	142	3	2	unknown	15133.1		2	1	4	0	2	271.832	2	1	FALSE
741	22.9545	unknown		United Kingdom	1	unknown	0	0	64	2	Chesterfield	United Kingdom	female	142	3	2	unknown	15133.1		2	1	4	0	2	271.832	2	1	FALSE
742	22.9573	unknown		United Kingdom	1	unknown	0	0	64	2	Chesterfield	United Kingdom	female	142	3	2	unknown	15133.1		2	1	4	0	2	271.832	2	1	FALSE
743	7.1495	unknown	Hertford	United Kingdom	1	male	0	0	97	2	Seattle	United States	male	305	5	2	Different Country	15148.9		1	0	6	2	2	7678.53	0	0	FALSE
744	22.9597	unknown		United Kingdom	1	unknown	0	0	64	2	Chesterfield	United Kingdom	female	142	3	2	unknown	15133.1		2	1	4	0	2	271.832	2	1	FALSE
745	7.1545	2			1	female	0	3	97	2	Seattle	United States	male	305	5	0	unknown	15148.9		0	1	6	0	1	0	2	2	FALSE
746	22.9639	unknown		United Kingdom	1	unknown	0	0	64	2	Chesterfield	United Kingdom	female	142	3	2	unknown	15133.1		2	1	4	0	2	271.832	2	1	FALSE
748	22.9683	unknown		United Kingdom	1	unknown	0	0	64	2	Chesterfield	United Kingdom	female	142	3	2	unknown	15133.1		2	1	4	0	2	271.832	2	1	FALSE
749	22.9691	unknown		United Kingdom	1	unknown	0	0	64	2	Chesterfield	United Kingdom	female	142	3	2	unknown	15133.1		2	1	4	0	2	271.832	2	1	FALSE
750	22.9716	unknown		United Kingdom	1	unknown	0	0	64	2	Chesterfield	United Kingdom	female	142	3	2	unknown	15133.1		2	1	4	0	2	271.832	2	1	FALSE
751	22.9747	unknown		United Kingdom	1	unknown	0	0	64	2	Chesterfield	United Kingdom	female	142	3	2	unknown	15133.1		2	1	4	0	2	271.832	2	1	FALSE
752	7.1684	unknown	London	United Kingdom	1	male	0	0	97	2	Seattle	United States	male	305	5	2	Different Country	15148.9		1	0	6	2	2	7701.99	0	0	FALSE
755	7.189	2	Brighton	United Kingdom	1	female	0	100	97	2	Seattle	United States	male	305	5	0	Different Country	15148.9		0	1	6	0	1	7762	0	0	FALSE
756	7.1913	3			1	female	0	100	97	2	Seattle	United States	male	305	5	0	unknown	15148.9		0	1	6	0	0	0	2	2	FALSE
757	7.1913	unknown		United States	1	male	0	0	97	2	Seattle	United States	male	305	5	2	unknown	15148.9		1	0	6	2	2	2463.78	2	1	FALSE
758	7.1961	unknown	Brighton	United Kingdom	1	female	0	0	97	2	Seattle	United States	male	305	5	2	Different Country	15148.9		0	0	6	2	2	7762	0	0	FALSE
759	7.2026	4		United Kingdom	1	female	1	3	97	2	Seattle	United States	male	305	5	0	unknown	15148.9		0	1	6	0	0	7229.77	2	0	TRUE
760	7.2032	2		United Kingdom	1	male	0	100	97	2	Seattle	United States	male	305	5	0	unknown	15148.9		1	1	6	0	1	7229.77	2	0	FALSE
761	7.2114	3	Port Stanley	Canada	1	female	0	100	97	2	Seattle	United States	male	305	5	0	Different Country	15148.9		0	1	6	0	0	3233.71	0	0	FALSE
762	2.0003	2	Cambridge	United Kingdom	1	male	0	1	508	2	Cambridge	United Kingdom	male	4	3	0	Same City	15154.2		1	1	6	0	1	0	1	1	FALSE
763	2.002	2	Cambridge	United Kingdom	1	female	0	1	508	2	Cambridge	United Kingdom	male	4	3	0	Same City	15154.2		0	10	6	0	1	0	1	1	FALSE
764	2.0035	2	Cambridge	United Kingdom	1	female	0	1	508	2	Cambridge	United Kingdom	male	4	3	0	Same City	15154.2		0	6	6	1	1	0	1	1	FALSE
765	2.004	2	Cambridge	United Kingdom	1	male	0	1	508	2	Cambridge	United Kingdom	male	4	3	0	Same City	15154.2		1	1	6	0	1	0	1	1	FALSE
766	7.2393	2		United States	1	male	0	100	97	2	Seattle	United States	male	305	5	0	unknown	15148.9		1	0	6	2	1	2463.78	2	1	FALSE
767	7.2412	1		United Kingdom	1	female	0	100	97	2	Seattle	United States	male	305	5	0	unknown	15148.9		0	1	6	0	0	7229.77	2	0	FALSE
768	2.4966	3	Sheffield	United Kingdom	3	male	0	1	324	unknown	Liverpool	United Kingdom	male	4	0	2	Different City	15153.7		1	1	1	1	2	100.958	0	1	FALSE
769	2.4988	3	Sheffield	United Kingdom	3	male	0	1	324	unknown	Liverpool	United Kingdom	male	4	0	2	Different City	15153.7		1	1	1	1	2	100.958	0	1	FALSE
770	0.1064	3	Leeds	United Kingdom	1	male	1	1	747	3	Barnsley	United Kingdom	male	1	3	0	Different City	15156.1		1	1	1	1	1	28.0266	0	1	TRUE
771	1.2422	2	Somerset	United States	2	male	0	1	559	2	New Delhi	India	male	3	3	0	Different Country	15154.9		1	1	4	0	1	12002.5	0	0	FALSE
772	7.2704	4	Bristol	United Kingdom	1	female	0	3	97	2	Seattle	United States	male	305	5	0	Different Country	15148.9		0	1	6	0	0	7600.93	0	0	FALSE
773	7.2821	unknown	Newbury	United Kingdom	1	unknown	0	0	97	2	Seattle	United States	male	305	5	2	Different Country	15148.9		2	0	6	2	2	7660.34	0	0	FALSE
774	3.6544	2	London	United Kingdom	1	female	0	3	136	2	Reading	United Kingdom	female	24	5	0	Different City	15152.6		1	4	4	1	1	58.9316	0	1	FALSE
775	7.2958	3	Bristol	United Kingdom	1	male	0	100	97	2	Seattle	United States	male	305	5	0	Different Country	15148.9		1	1	6	0	0	7600.93	0	0	FALSE
776	3.6573	2	London	United Kingdom	1	female	0	3	136	2	Reading	United Kingdom	female	24	5	0	Different City	15152.6		1	4	4	1	1	58.9316	0	1	FALSE
777	3.7571	2	Markham	Canada	1	female	0	1	136	2	Reading	United Kingdom	female	24	5	0	Different Country	15152.6		1	4	4	1	1	5646.5	0	0	FALSE
778	7.464	2	Lincoln	United Kingdom	1	male	2	3	97	2	Seattle	United States	male	305	5	0	Different Country	15148.9		1	1	6	0	1	7533.55	0	0	TRUE
779	7.5103	3		United Kingdom	1	male	0	5	97	2	Seattle	United States	male	305	5	1	unknown	15148.9		1	1	6	0	0	7229.77	2	0	FALSE
780	7.511	unknown	Brighton	United Kingdom	1	male	0	0	97	2	Seattle	United States	male	305	5	2	Different Country	15148.9		1	0	6	2	2	7762	0	0	FALSE
781	7.514	3		United Kingdom	1	female	0	100	97	2	Seattle	United States	male	305	5	0	unknown	15148.9		0	1	6	0	0	7229.77	2	0	FALSE
783	7.5407	2		United Kingdom	1	male	0	100	97	2	Seattle	United States	male	305	5	0	unknown	15148.9		1	1	6	0	1	7229.77	2	0	FALSE
784	7.5413	2	Brighton	United Kingdom	1	female	1	1	97	2	Seattle	United States	male	305	5	0	Different Country	15148.9		0	0	6	2	1	7762	0	0	TRUE
785	7.5421	3	Munich	Germany	1	male	0	3	97	2	Seattle	United States	male	305	5	0	Different Country	15148.9		1	4	6	0	0	8479.45	0	0	FALSE
787	0.0941	unknown	Lincoln	United Kingdom	2	male	0	0	778	2	Lincoln	United Kingdom	male	2	3	2	Same City	15156.4		1	1	1	1	2	0	1	1	FALSE
788	0.7177	3		Germany	1	female	0	1	693	3	London	United Kingdom	female	4	0	2	unknown	15155.8		1	4	100	0	1	735.491	2	0	FALSE
789	1.5317	2	Hanoi	Vietnam	2	male	0	1	559	2	New Delhi	India	male	3	3	0	Different Country	15154.9		1	1	4	0	1	3002.14	0	0	FALSE
790	3.9259	unknown	New York	United States	1	male	0	0	136	2	Reading	United Kingdom	female	24	5	2	Different Country	15152.6		0	0	4	2	2	5518.03	0	0	FALSE
791	7.5652	2	Rochester	United Kingdom	1	female	0	100	97	2	Seattle	United States	male	305	5	0	Different Country	15148.9		0	1	6	0	1	7739.24	0	0	FALSE
793	7.5753	3	London	United Kingdom	1	male	0	3	97	2	Seattle	United States	male	305	5	0	Different Country	15148.9		1	1	6	0	0	7701.99	0	0	FALSE
794	7.5754	3	Lampeter	United Kingdom	1	female	0	3	97	2	Seattle	United States	male	305	5	0	Different Country	15148.9		0	1	6	0	0	7479.14	0	0	FALSE
795	7.5811	3			1	male	0	100	97	2	Seattle	United States	male	305	5	0	unknown	15148.9		1	6	6	1	0	0	2	2	FALSE
796	7.5817	3	Bedford	United Kingdom	1	male	0	3	97	2	Seattle	United States	male	305	5	0	Different Country	15148.9		1	1	6	0	0	7632.44	0	0	FALSE
797	0.7458	3	London	United Kingdom	1	female	0	1	693	3	London	United Kingdom	female	4	0	2	Same City	15155.8		1	1	100	0	1	0	1	1	FALSE
798	7.5904	2	Port Stanley	Canada	1	female	0	5	97	2	Seattle	United States	male	305	5	1	Different Country	15148.9		0	6	6	1	1	3233.71	0	0	FALSE
799	7.5926	unknown		United Kingdom	1	female	0	0	97	2	Seattle	United States	male	305	5	2	unknown	15148.9		0	0	6	2	2	7229.77	2	0	FALSE
800	7.5971	3	Keighley	United Kingdom	1	male	0	5	97	2	Seattle	United States	male	305	5	1	Different Country	15148.9		1	10	6	0	0	7421.54	0	0	FALSE
801	7.603	4	Benfleet	United Kingdom	1	female	0	100	97	2	Seattle	United States	male	305	5	0	Different Country	15148.9		0	6	6	1	0	7726.49	0	0	FALSE
802	7.6047	3		United Kingdom	1	male	0	3	97	2	Seattle	United States	male	305	5	0	unknown	15148.9		1	6	6	1	0	7229.77	2	0	FALSE
804	7.6069	unknown	Cumbernauld	United Kingdom	1	female	0	0	97	2	Seattle	United States	male	305	5	2	Different Country	15148.9		0	0	6	2	2	7159.18	0	0	FALSE
805	7.6098	unknown			1	female	0	0	97	2	Seattle	United States	male	305	5	2	unknown	15148.9		0	0	6	2	2	0	2	2	FALSE
806	7.6099	3	London	United Kingdom	1	female	2	3	97	2	Seattle	United States	male	305	5	0	Different Country	15148.9		0	1	6	0	0	7701.99	0	0	TRUE
807	0.4075	3			2	male	5	1	759	4		United Kingdom	female	1	3	0	unknown	15156.1		0	1	1	1	0	0	2	2	TRUE
808	7.6133	2	London	United Kingdom	1	male	0	100	97	2	Seattle	United States	male	305	5	0	Different Country	15148.9		1	1	6	0	1	7701.99	0	0	FALSE
809	7.6186	3	London	United Kingdom	1	male	0	100	97	2	Seattle	United States	male	305	5	0	Different Country	15148.9		1	1	6	0	0	7701.99	0	0	FALSE
810	7.6238	1	Waterlooville	United Kingdom	1	male	0	3	97	2	Seattle	United States	male	305	5	0	Different Country	15148.9		1	0	6	2	0	7717.74	0	0	FALSE
811	0.0164	unknown	Sheffield	United Kingdom	2	unknown	0	0	806	3	London	United Kingdom	female	2	3	2	Different City	15156.5		2	0	1	2	2	227.416	0	1	FALSE
812	7.6317	3	Carrickfergus	United Kingdom	1	male	0	3	97	2	Seattle	United States	male	305	5	0	Different Country	15148.9		1	1	6	0	0	7185.58	0	0	FALSE
816	7.64	unknown	Dunstable	United Kingdom	1	unknown	0	0	97	2	Seattle	United States	male	305	5	2	Different Country	15148.9		2	0	6	2	2	7652.14	0	0	FALSE
817	0.8002	3	Harlow	United Kingdom	1	female	0	1	693	3	London	United Kingdom	female	4	0	2	Different City	15155.8		1	1	100	0	1	32.5662	0	1	FALSE
818	1.3724	unknown	Worthing	United Kingdom	1	male	0	0	630	2	Cardiff	United Kingdom	female	3	1	2	Different City	15155.2		0	0	6	2	2	209.236	0	1	FALSE
819	7.6432	2		United Kingdom	1	male	1	3	97	2	Seattle	United States	male	305	5	0	unknown	15148.9		1	100	6	0	1	7229.77	2	0	TRUE
821	0.0082	unknown	Southampton	United Kingdom	1	female	0	0	814	2	Southampton	United Kingdom	female	4	5	2	Same City	15156.6		1	0	1	2	2	9.5e-05	1	1	FALSE
822	7.6626	4			1	male	0	100	97	2	Seattle	United States	male	305	5	0	unknown	15148.9		1	6	6	1	0	0	2	2	FALSE
823	0.0326	2	Southampton	United Kingdom	1	male	0	1	814	2	Southampton	United Kingdom	female	4	5	0	Same City	15156.6		0	1	1	1	1	9.5e-05	1	1	FALSE
824	0.0662	3		United Kingdom	2	male	0	2	806	3	London	United Kingdom	female	2	3	0	unknown	15156.5		0	1	1	1	1	482.987	2	1	FALSE
825	7.6765	2	Orlando	United States	1	male	1	5	97	2	Seattle	United States	male	305	5	1	Different City	15148.9		1	1	6	0	1	4099.27	0	1	TRUE
826	7.6794	2	Lisbon	Portugal	1	male	0	0	97	2	Seattle	United States	male	305	5	2	Different Country	15148.9		1	6	6	1	1	8370.1	0	0	FALSE
828	7.6808	unknown	London	United Kingdom	1	female	0	0	97	2	Seattle	United States	male	305	5	2	Different Country	15148.9		0	0	6	2	2	7701.99	0	0	FALSE
829	7.683	4	London	United Kingdom	1	female	3	3	97	2	Seattle	United States	male	305	5	0	Different Country	15148.9		0	1	6	0	0	7701.99	0	0	TRUE
830	7.6854	unknown	Brighton	United Kingdom	1	male	0	0	97	2	Seattle	United States	male	305	5	2	Different Country	15148.9		1	0	6	2	2	7762	0	0	FALSE
831	0.0108	2	Kwa-zulu	South Africa	2	male	0	1	825	2	Orlando	United States	male	1	5	0	Different Country	15156.6		1	2	1	0	1	13470.5	0	0	FALSE
832	7.6958	unknown	Waterlooville	United Kingdom	1	male	0	0	97	2	Seattle	United States	male	305	5	2	Different Country	15148.9		1	0	6	2	2	7717.74	0	0	FALSE
833	3.1419	3	Inverness	United Kingdom	2	male	0	1	258	3	Heriot	United Kingdom	male	13	100	0	Different City	15153.5		1	1	4	0	1	205.888	0	1	FALSE
834	7.7084	3	Eastleigh	United Kingdom	1	female	0	3	97	2	Seattle	United States	male	305	5	0	Different Country	15148.9		0	1	6	0	0	7696.04	0	0	FALSE
835	7.7233	unknown	Swansea	United Kingdom	1	male	1	0	97	2	Seattle	United States	male	305	5	2	Different Country	15148.9		1	0	6	2	2	7526.98	0	0	TRUE
837	13.8384	unknown	Oxford	United Kingdom	1	unknown	0	0	86	3	Oxford	United Kingdom	male	17	3	2	Same City	15142.8		2	0	1	2	2	0	1	1	FALSE
838	7.7466	2	London	United Kingdom	1	female	0	100	97	2	Seattle	United States	male	305	5	0	Different Country	15148.9		0	1	6	0	1	7701.99	0	0	FALSE
840	0.0001	unknown	Stafford	United Kingdom	1	unknown	0	0	842	2	Stafford	United Kingdom	male	1	4	2	Same City	15156.7		2	0	1	2	2	9.5e-05	1	1	FALSE
843	7.762	2		United Kingdom	1	male	0	100	97	2	Seattle	United States	male	305	5	0	unknown	15148.9		1	1	6	0	1	7229.77	2	0	FALSE
844	0.1328	3	Leighton Buzzard	United Kingdom	1	male	0	1	814	2	Southampton	United Kingdom	female	4	5	0	Different City	15156.6		0	1	1	1	0	123.619	0	1	FALSE
845	7.7741	unknown	Barnsley	United Kingdom	1	female	0	0	97	2	Seattle	United States	male	305	5	2	Different Country	15148.9		0	0	6	2	2	7466.7	0	0	FALSE
847	7.7817	2		United Kingdom	1	female	0	5	97	2	Seattle	United States	male	305	5	1	unknown	15148.9		0	5	6	0	1	7229.77	2	0	FALSE
848	0.1732	3	Basildon	United Kingdom	3	male	0	1	807	3			male	5	1	1	unknown	15156.5		1	1	1	1	1	0	2	2	FALSE
849	7.7835	unknown	Blackburn	United Kingdom	1	female	0	0	97	2	Seattle	United States	male	305	5	2	Different Country	15148.9		0	0	6	2	2	7407.79	0	0	FALSE
850	7.7851	unknown	London	United Kingdom	1	female	0	0	97	2	Seattle	United States	male	305	5	2	Different Country	15148.9		0	0	6	2	2	7701.99	0	0	FALSE
851	3.5385	2	Port Stanley	Canada	2	male	0	1	175	3	Plymouth	United Kingdom	male	21	3	0	Different Country	15153.2		1	4	4	1	0	5693.01	0	0	FALSE
852	0.0068	2	Hebburn	United Kingdom	1	male	0	1	846	2	Tokyo	Japan	male	13	3	0	Different Country	15156.7		1	2	1	0	1	9280.35	0	0	FALSE
854	0.1054	3	Peterborough	United Kingdom	2	male	0	100	829	4	London	United Kingdom	female	3	3	0	Different City	15156.6		0	1	1	1	0	118.396	0	1	FALSE
855	6.5841	3	Dublin	Ireland	3	female	3	1	111	unknown		United States	female	1	0	2	unknown	15150.1		1	4	4	1	2	6758.72	2	0	TRUE
856	7.8038	2	Oldham	United Kingdom	1	female	0	3	97	2	Seattle	United States	male	305	5	0	Different Country	15148.9		0	1	6	0	1	7440.76	0	0	FALSE
857	2.8669	2	London	United Kingdom	3	female	0	2	416	3	London	United Kingdom	female	1	1	0	Same City	15153.9		1	4	4	1	0	0	1	1	FALSE
858	7.8053	3	London	United Kingdom	1	female	0	3	97	2	Seattle	United States	male	305	5	0	Different Country	15148.9		0	1	6	0	0	7701.99	0	0	FALSE
859	7.8101	2	Bristol	United Kingdom	1	male	0	100	97	2	Seattle	United States	male	305	5	0	Different Country	15148.9		1	6	6	1	1	7600.93	0	0	FALSE
861	0.038	2	Tokyo	Japan	1	male	6	1	846	2	Tokyo	Japan	male	13	3	0	Same City	15156.7		1	1	1	1	1	0	1	1	TRUE
862	0.0386	2	Tokyo	Japan	1	male	0	1	846	2	Tokyo	Japan	male	13	3	0	Same City	15156.7		1	10	1	0	1	0	1	1	FALSE
863	0.0387	2	Tokyo	Japan	1	male	0	1	846	2	Tokyo	Japan	male	13	3	0	Same City	15156.7		1	5	1	0	1	0	1	1	FALSE
864	0.0411	4	Tokyo	Japan	1	female	0	4	846	2	Tokyo	Japan	male	13	3	0	Same City	15156.7		0	3	1	0	0	0	1	1	FALSE
865	23.6311	unknown	London	United Kingdom	1	female	0	0	64	2	Chesterfield	United Kingdom	female	142	3	2	Different City	15133.1		1	4	4	1	2	211.302	0	1	FALSE
866	0.0082	2	Tokyo	Japan	2	male	1	1	861	2	Tokyo	Japan	male	6	1	1	Same City	15156.7		1	1	1	1	1	0	1	1	TRUE
867	0.0083	2	Tokyo	Japan	2	male	0	1	861	2	Tokyo	Japan	male	6	1	1	Same City	15156.7		1	1	1	1	1	0	1	1	FALSE
868	0.0511	2	Bishkek	Kyrgyzstan	1	male	0	1	846	2	Tokyo	Japan	male	13	3	0	Different Country	15156.7		1	5	1	0	1	5522.26	0	0	FALSE
869	0.0533	2	Tokyo	Japan	1	male	0	1	846	2	Tokyo	Japan	male	13	3	0	Same City	15156.7		1	2	1	0	1	0	1	1	FALSE
870	3.5831	2	Brighton	United Kingdom	2	male	0	1	183	2		United Kingdom	female	2	100	0	unknown	15153.2		0	4	4	1	1	552.377	2	1	FALSE
871	0.7538	3	Redruth	United Kingdom	2	male	0	1	723	3	Wrexham	United Kingdom	male	1	3	0	Different City	15156		1	1	1	1	1	348.497	0	1	FALSE
872	0.0575	unknown	Tokyo	Japan	1	unknown	0	0	846	2	Tokyo	Japan	male	13	3	2	Same City	15156.7		2	0	1	2	2	0	1	1	FALSE
873	3.1619	2	Bournemouth	United Kingdom	2	male	3	5	306	unknown		Germany	unknown	14	0	2	unknown	15153.6		2	4	0	2	2	864.729	2	0	TRUE
874	0.064	2		United Kingdom	1	male	0	1	846	2	Tokyo	Japan	male	13	3	0	unknown	15156.7		1	2	1	0	1	9302.25	2	0	FALSE
875	0.0094	2	London	United Kingdom	3	female	0	1	873	2	Bournemouth	United Kingdom	male	3	5	0	Different City	15156.8		0	4	4	1	1	150.562	0	1	FALSE
877	7.8597	4	Milton Keynes	United Kingdom	1	male	0	100	97	2	Seattle	United States	male	305	5	0	Different Country	15148.9		1	1	6	0	0	7628.75	0	0	FALSE
878	0.3215	2	London	United Kingdom	2	female	0	1	784	2	Brighton	United Kingdom	female	1	1	1	Different City	15156.5		1	1	0	2	1	76.1736	0	1	FALSE
879	0.0864	unknown	Kings Langley	United Kingdom	1	unknown	0	0	846	2	Tokyo	Japan	male	13	3	2	Different Country	15156.7		2	0	1	2	2	9553.8	0	0	FALSE
880	0.0485	2	Tokyo	Japan	2	male	0	1	861	2	Tokyo	Japan	male	6	1	1	Same City	15156.7		1	1	1	1	1	0	1	1	FALSE
881	3.6228	3	Grange	United Kingdom	2	female	0	1	175	3	Plymouth	United Kingdom	male	21	3	0	Different City	15153.2		0	4	4	1	1	160.086	0	1	FALSE
882	3.1902	unknown	Northampton	United Kingdom	2	female	0	0	306	unknown		Germany	unknown	14	0	2	unknown	15153.6		2	1	0	2	2	790.911	2	0	FALSE
884	7.8754	2	Basildon	United Kingdom	1	male	0	3	97	2	Seattle	United States	male	305	5	0	Different Country	15148.9		1	1	6	0	1	7721.83	0	0	FALSE
885	1.0384	2	Philadelphia	United States	1	female	0	2	693	3	London	United Kingdom	female	4	0	2	Different Country	15155.8		1	1	100	0	0	5701.51	0	0	FALSE
886	0.1312	3		United Kingdom	1	male	0	1	839	2	Stafford	United Kingdom	male	1	100	0	unknown	15156.7		1	4	1	0	0	298.591	2	1	FALSE
887	3.6384	2	London	United Kingdom	2	female	0	1	175	3	Plymouth	United Kingdom	male	21	3	0	Different City	15153.2		0	4	4	1	0	307.971	0	1	FALSE
888	13.1064	unknown	New Delhi	India	1	male	0	0	87	1	Madras	India	male	45	0	2	Different City	15143.7		1	0	0	2	2	1760.44	0	1	FALSE
889	13.1086	1	New Delhi	India	1	male	0	1	87	1	Madras	India	male	45	0	2	Different City	15143.7		1	2	0	2	1	1760.44	0	1	FALSE
890	13.1105	1	New Delhi	India	1	male	0	1	87	1	Madras	India	male	45	0	2	Different City	15143.7		1	1	0	2	1	1760.44	0	1	FALSE
891	13.1139	unknown	New Delhi	India	1	female	0	0	87	1	Madras	India	male	45	0	2	Different City	15143.7		0	0	0	2	2	1760.44	0	1	FALSE
892	13.1141	2	Bombay	India	1	male	0	1	87	1	Madras	India	male	45	0	2	Different City	15143.7		1	4	0	2	0	1033.34	0	1	FALSE
893	13.1154	unknown	New Delhi	India	1	male	0	0	87	1	Madras	India	male	45	0	2	Different City	15143.7		1	0	0	2	2	1760.44	0	1	FALSE
894	13.1157	2	New Delhi	India	1	male	0	1	87	1	Madras	India	male	45	0	2	Different City	15143.7		1	4	0	2	0	1760.44	0	1	FALSE
896	13.1215	unknown		United States	1	male	0	0	87	1	Madras	India	male	45	0	2	unknown	15143.7		1	0	0	2	2	14427.1	2	0	FALSE
897	13.1228	unknown	Bombay	India	1	male	5	0	87	1	Madras	India	male	45	0	2	Different City	15143.7		1	0	0	2	2	1033.34	0	1	TRUE
898	0.0028	2		United Kingdom	1	male	0	2	895	3		United Kingdom	male	3	3	0	unknown	15156.8		1	1	1	1	0	0	2	1	FALSE
899	0.0059	3		United Kingdom	1	female	0	2	895	3		United Kingdom	male	3	3	0	unknown	15156.8		0	1	1	1	1	0	2	1	FALSE
900	13.1286	unknown	Seoul	Korea Republic of	1	male	0	0	87	1	Madras	India	male	45	0	2	Different Country	15143.7		1	0	0	2	2	5350.35	0	0	FALSE
901	7.9196	2	Manchester	United Kingdom	1	male	0	1	97	2	Seattle	United States	male	305	5	0	Different Country	15148.9		1	4	6	0	1	7440.96	0	0	FALSE
902	3.3762	unknown		United Kingdom	2	male	0	0	258	3	Heriot	United Kingdom	male	13	100	2	unknown	15153.5		1	1	4	0	2	50.2472	2	1	FALSE
903	3.2633	3		United Kingdom	2	female	1	1	306	unknown		Germany	unknown	14	0	2	unknown	15153.6		2	4	0	2	2	1033.31	2	0	TRUE
904	3.2653	3		United Kingdom	2	female	0	1	306	unknown		Germany	unknown	14	0	2	unknown	15153.6		2	4	0	2	2	1033.31	2	0	FALSE
905	4.3134	2	Atlanta	United States	1	male	0	3	136	2	Reading	United Kingdom	female	24	5	0	Different Country	15152.6		0	4	4	1	1	6718.4	0	0	FALSE
906	7.9533	2	Chatham	United Kingdom	1	female	0	100	97	2	Seattle	United States	male	305	5	0	Different Country	15148.9		0	1	6	0	1	7740.51	0	0	FALSE
907	0.0536	2	Bombay	India	2	male	0	1	897	unknown	Bombay	India	male	5	0	2	Same City	15156.8		1	4	0	2	2	0	1	1	FALSE
908	0.0587	unknown	Madras	India	2	male	0	0	897	unknown	Bombay	India	male	5	0	2	Different City	15156.8		1	1	0	2	2	1033.34	0	1	FALSE
909	13.1819	unknown	New Delhi	India	1	unknown	0	0	87	1	Madras	India	male	45	0	2	Different City	15143.7		2	0	0	2	2	1760.44	0	1	FALSE
910	0.0609	2	Bombay	India	2	male	0	1	897	unknown	Bombay	India	male	5	0	2	Same City	15156.8		1	10	0	2	2	0	1	1	FALSE
911	0.1283	unknown	Dewsbury	United Kingdom	3	male	0	0	873	2	Bournemouth	United Kingdom	male	3	5	2	Different City	15156.8		1	4	4	1	2	330.869	0	1	FALSE
912	7.9747	1	Glasgow	United Kingdom	1	male	0	100	97	2	Seattle	United States	male	305	5	0	Different Country	15148.9		1	100	6	0	0	7155.34	0	0	FALSE
913	0.0753	2	Madras	India	2	male	0	1	897	unknown	Bombay	India	male	5	0	2	Different City	15156.8		1	1	0	2	2	1033.34	0	1	FALSE
914	0.079	1	Hanoi	Vietnam	2	male	0	1	897	unknown	Bombay	India	male	5	0	2	Different Country	15156.8		1	4	0	2	2	3446.02	0	0	FALSE
915	4.3508	2		Europe	1	female	0	1	136	2	Reading	United Kingdom	female	24	5	0	unknown	15152.6		1	4	4	1	1	1136.13	2	0	FALSE
916	8.0066	2	Southport	United Kingdom	1	female	0	3	97	2	Seattle	United States	male	305	5	0	Different Country	15148.9		0	1	6	0	1	7394.59	0	0	FALSE
917	0.1028	2		United Kingdom	1	female	1	2	895	3		United Kingdom	male	3	3	0	unknown	15156.8		0	1	1	1	0	0	2	1	TRUE
918	0.3269	3		United Kingdom	2	female	0	1	829	4	London	United Kingdom	female	3	3	0	unknown	15156.6		1	4	1	0	0	482.987	2	1	FALSE
919	8.0122	3		United Kingdom	1	male	0	0	97	2	Seattle	United States	male	305	5	2	unknown	15148.9		1	1	6	0	0	7229.77	2	0	FALSE
920	8.0201	3		United Kingdom	1	female	3	5	97	2	Seattle	United States	male	305	5	1	unknown	15148.9		0	1	6	0	0	7229.77	2	0	TRUE
922	0.0088	unknown		United Kingdom	2	male	0	0	920	3		United Kingdom	female	3	5	2	unknown	15156.9		0	0	1	2	2	0	2	1	FALSE
924	8.0469	3	Hebden Bridge	United Kingdom	1	male	0	100	97	2	Seattle	United States	male	305	5	0	Different Country	15148.9		1	6	6	1	0	7428.07	0	0	FALSE
925	8.0515	unknown	Letchworth	United Kingdom	1	unknown	0	100	97	2	Seattle	United States	male	305	5	0	Different Country	15148.9		2	0	6	2	2	7656.29	0	0	FALSE
927	8.0696	1	Zaventem	Belgium	1	male	0	100	97	2	Seattle	United States	male	305	5	0	Different Country	15148.9		1	5	6	0	0	7947.35	0	0	FALSE
928	0.2913	2	Port Stanley	Canada	1	male	0	1	846	2	Tokyo	Japan	male	13	3	0	Different Country	15156.7		1	2	1	0	1	10367.8	0	0	FALSE
929	8.0818	3	Huddersfield	United Kingdom	1	male	0	5	97	2	Seattle	United States	male	305	5	1	Different Country	15148.9		1	1	6	0	0	7445.96	0	0	FALSE
930	0.264	2	Tokyo	Japan	2	male	1	1	861	2	Tokyo	Japan	male	6	1	1	Same City	15156.7		1	1	1	1	1	0	1	1	TRUE
931	0.2684	2	Tokyo	Japan	2	male	0	1	861	2	Tokyo	Japan	male	6	1	1	Same City	15156.7		1	1	1	1	1	0	1	1	FALSE
932	0.478	unknown	Southend-on-sea	United Kingdom	3	female	0	0	807	3			male	5	1	2	unknown	15156.5		0	1	1	1	2	0	2	2	FALSE
933	0.2702	2	Tokyo	Japan	2	female	0	1	861	2	Tokyo	Japan	male	6	1	1	Same City	15156.7		0	1	1	1	1	0	1	1	FALSE
934	0.0115	2	Tokyo	Japan	3	male	0	1	930	2	Tokyo	Japan	male	1	1	1	Same City	15157		1	2	1	0	1	0	1	1	FALSE
935	0.3152	2		Russian Federation	1	female	0	2	846	2	Tokyo	Japan	male	13	3	0	unknown	15156.7		0	2	1	0	1	3742.91	2	0	FALSE
936	3.2792	4	Oldham	United Kingdom	3	male	0	2	356	3	Abingdon	United Kingdom	male	4	1	0	Different City	15153.7		1	1	1	1	0	215.837	0	1	FALSE
937	8.1078	3	Oldham	United Kingdom	1	male	0	100	97	2	Seattle	United States	male	305	5	0	Different Country	15148.9		1	1	6	0	0	7440.76	0	0	FALSE
938	8.1128	unknown	Oldham	United Kingdom	1	unknown	0	0	97	2	Seattle	United States	male	305	5	2	Different Country	15148.9		2	0	6	2	2	7440.76	0	0	FALSE
939	8.1209	unknown	Sudbury	Canada	1	unknown	0	0	97	2	Seattle	United States	male	305	5	2	Different Country	15148.9		2	0	6	2	2	3096.96	0	0	FALSE
940	8.1241	2			1	male	0	100	97	2	Seattle	United States	male	305	5	0	unknown	15148.9		1	1	6	0	1	0	2	2	FALSE
941	3.3723	3	Reading	United Kingdom	4	female	0	1	330	3	Colchester	United Kingdom	female	3	1	1	Different City	15153.7		1	4	4	1	1	137.803	0	1	FALSE
943	8.1365	4	Banbury	United Kingdom	1	female	0	100	97	2	Seattle	United States	male	305	5	0	Different Country	15148.9		0	1	6	0	0	7601.93	0	0	FALSE
944	0.357	2		United States	1	female	0	1	846	2	Tokyo	Japan	male	13	3	0	unknown	15156.7		0	5	1	0	1	10112.8	2	0	FALSE
945	3.5314	3	Stockton-on-tees	United Kingdom	3	female	0	2	275	2	Bristol	United Kingdom	female	10	1	0	Different City	15153.5		1	4	4	1	0	356.663	0	1	FALSE
946	3.549	unknown	Bristol	United Kingdom	3	male	0	0	275	2	Bristol	United Kingdom	female	10	1	2	Same City	15153.5		0	4	4	1	2	0	1	1	FALSE
947	1.521	1	Reading	United Kingdom	1	male	0	2	656	3	Newbury	United Kingdom	male	2	4	0	Different City	15155.6		1	1	4	0	0	24.8861	0	1	FALSE
948	4.5311	unknown	Istanbul	Turkey	1	female	0	0	136	2	Reading	United Kingdom	female	24	5	2	Different Country	15152.6		1	0	4	2	2	2556.42	0	0	FALSE
949	8.1711	unknown	Thetford	United Kingdom	1	female	0	0	97	2	Seattle	United States	male	305	5	2	Different Country	15148.9		0	0	6	2	2	7658.65	0	0	FALSE
950	0.5291	2	London	United Kingdom	2	male	0	1	819	2		United Kingdom	male	1	3	0	unknown	15156.6		1	10	100	0	1	482.987	2	1	FALSE
951	0.1676	2		United Kingdom	2	male	0	2	917	2		United Kingdom	female	1	2	1	unknown	15156.9		0	10	1	0	1	0	2	1	FALSE
952	8.1902	unknown		United Kingdom	1	male	0	0	97	2	Seattle	United States	male	305	5	2	unknown	15148.9		1	0	6	2	2	7229.77	2	0	FALSE
954	8.206	3		Germany	1	female	0	100	97	2	Seattle	United States	male	305	5	0	unknown	15148.9		0	1	6	0	0	8148.11	2	0	FALSE
955	26.6242	2	Port Stanley	Canada	1	female	0	1	51	2		Germany	female	5	4	0	unknown	15130.5		1	4	5	0	1	6566.56	2	0	FALSE
956	8.2068	2	Westwood	United States	1	male	0	5	97	2	Seattle	United States	male	305	5	1	Different City	15148.9		1	6	6	1	1	3996.38	0	1	FALSE
957	8.2225	3		United Kingdom	1	male	0	3	97	2	Seattle	United States	male	305	5	0	unknown	15148.9		1	1	6	0	0	7229.77	2	0	FALSE
958	3.5732	2	Norwich	United Kingdom	1	male	0	1	290	3	Welling	United Kingdom	female	3	100	0	Different City	15153.6		0	10	6	0	0	153.137	0	1	FALSE
959	3.4318	unknown		United Kingdom	5	female	0	0	359	3		United Kingdom	female	16	1	2	unknown	15153.7		1	4	4	1	2	0	2	1	FALSE
960	1.6233	3	Naperville	United States	2	male	0	1	651	3	VÕ©lizy	France	male	4	100	0	Different Country	15155.6		1	1	1	1	1	6685.69	0	0	FALSE
961	8.2604	2	Sheffield	United Kingdom	1	male	0	100	97	2	Seattle	United States	male	305	5	0	Different Country	15148.9		1	1	6	0	1	7481.95	0	0	FALSE
962	1.6364	3	Naperville	United States	2	male	0	1	651	3	VÕ©lizy	France	male	4	100	0	Different Country	15155.6		1	1	1	1	1	6685.69	0	0	FALSE
963	8.2735	3	London	United Kingdom	1	male	0	100	97	2	Seattle	United States	male	305	5	0	Different Country	15148.9		1	6	6	1	0	7701.99	0	0	FALSE
964	1.6442	3	Naperville	United States	2	male	0	1	651	3	VÕ©lizy	France	male	4	100	0	Different Country	15155.6		1	1	1	1	1	6685.69	0	0	FALSE
966	8.326	unknown	Sydney	Australia	1	unknown	0	0	97	2	Seattle	United States	male	305	5	2	Different Country	15148.9		2	0	6	2	2	12474.7	0	0	FALSE
967	8.3404	3	Melton Mowbray	United Kingdom	1	female	0	3	97	2	Seattle	United States	male	305	5	0	Different Country	15148.9		0	6	6	1	0	7559.69	0	0	FALSE
968	4.0173	2	Mchenry	United States	2	female	0	2	235	3	Racine	United States	female	1	5	0	Different City	15153.3		1	4	4	1	0	59.0078	0	1	FALSE
969	13.7088	1	New Delhi	India	1	male	0	1	87	1	Madras	India	male	45	0	2	Different City	15143.7		1	100	0	2	1	1760.44	0	1	FALSE
970	13.7148	2	New Delhi	India	1	male	0	1	87	1	Madras	India	male	45	0	2	Different City	15143.7		1	2	0	2	0	1760.44	0	1	FALSE
971	13.7162	unknown	New Delhi	India	1	unknown	0	0	87	1	Madras	India	male	45	0	2	Different City	15143.7		2	0	0	2	2	1760.44	0	1	FALSE
973	4.8849	2	Bombay	India	1	male	0	5	136	2	Reading	United Kingdom	female	24	5	1	Different Country	15152.6		0	4	4	1	1	7252.51	0	0	FALSE
974	3.3615	1	Upper Darby	United States	1	male	0	1	492	2	Upper Darby	United States	male	6	100	0	Same City	15154.1		1	4	4	1	0	0	1	1	FALSE
975	13.7438	2	Madras	India	1	male	0	1	87	1	Madras	India	male	45	0	2	Same City	15143.7		1	4	0	2	0	0	1	1	FALSE
977	13.756	unknown	New Delhi	India	1	male	0	0	87	1	Madras	India	male	45	0	2	Different City	15143.7		1	0	0	2	2	1760.44	0	1	FALSE
978	13.7616	unknown	Madras	India	1	male	0	0	87	1	Madras	India	male	45	0	2	Same City	15143.7		1	0	0	2	2	0	1	1	FALSE
979	13.7688	1	New Delhi	India	1	male	0	1	87	1	Madras	India	male	45	0	2	Different City	15143.7		1	4	0	2	1	1760.44	0	1	FALSE
980	13.7931	2		United States	1	male	0	1	87	1	Madras	India	male	45	0	2	unknown	15143.7		1	4	0	2	0	14427.1	2	0	FALSE
981	0.8787	unknown	Swansea	United Kingdom	2	female	0	0	835	unknown	Swansea	United Kingdom	male	1	0	2	Same City	15156.6		0	0	0	2	2	0	1	1	FALSE
982	0.9899	3			1	female	0	1	814	2	Southampton	United Kingdom	female	4	5	0	unknown	15156.6		1	10	1	0	0	0	2	2	FALSE
983	14.7229	2	Oxford	United Kingdom	1	male	0	1	86	3	Oxford	United Kingdom	male	17	3	0	Same City	15142.8		1	1	1	1	0	0	1	1	FALSE
984	14.7251	unknown	Oxford	United Kingdom	1	unknown	0	0	86	3	Oxford	United Kingdom	male	17	3	2	Same City	15142.8		2	0	1	2	2	0	1	1	FALSE
985	13.8472	unknown	New Delhi	India	1	male	0	0	87	1	Madras	India	male	45	0	2	Different City	15143.7		1	0	0	2	2	1760.44	0	1	FALSE
988	13.8557	1	New Delhi	India	1	male	0	1	87	1	Madras	India	male	45	0	2	Different City	15143.7		1	5	0	2	1	1760.44	0	1	FALSE
989	4.3964	2	Bristol	United Kingdom	2	female	0	1	175	3	Plymouth	United Kingdom	male	21	3	0	Different City	15153.2		0	4	4	1	0	162.127	0	1	FALSE
990	13.8596	unknown	Singanallur	India	1	male	0	0	87	1	Madras	India	male	45	0	2	Different City	15143.7		1	0	0	2	2	448.892	0	1	FALSE
991	14.7455	unknown	Loughborough	United Kingdom	1	unknown	0	0	86	3	Oxford	United Kingdom	male	17	3	2	Different City	15142.8		2	1	1	1	2	113.545	0	1	FALSE
995	4.4444	3	Worcester	United Kingdom	2	male	0	1	175	3	Plymouth	United Kingdom	male	21	3	0	Different City	15153.2		1	4	4	1	1	242.465	0	1	FALSE
996	1.0877	2			3	male	0	2	807	3			male	5	1	0	unknown	15156.5		1	10	1	0	0	0	2	2	FALSE
997	14.8028	unknown	Portsmouth	United Kingdom	1	male	0	0	86	3	Oxford	United Kingdom	male	17	3	2	Different City	15142.8		1	0	1	2	2	104.692	0	1	FALSE
998	13.9541	unknown	Chennai	India	1	male	0	0	87	1	Madras	India	male	45	0	2	Different City	15143.7		1	0	0	2	2	0	0	1	FALSE
999	2.1064	4	Farnborough	United Kingdom	1	male	0	2	655	3		Germany	male	2	100	0	unknown	15155.6		1	1	4	0	0	779.809	2	0	FALSE
1000	5.116	2	Liverpool	United Kingdom	1	male	0	1	136	2	Reading	United Kingdom	female	24	5	0	Different City	15152.6		0	1	4	0	1	256.947	0	1	FALSE
1001	4.5026	2	Hove	United Kingdom	2	female	0	0	183	2		United Kingdom	female	2	100	2	unknown	15153.2		1	4	4	1	1	552.377	2	1	FALSE
1002	14.8528	2	Leicester	United Kingdom	1	male	0	3	86	3	Oxford	United Kingdom	male	17	3	1	Different City	15142.8		1	1	1	1	0	98.7701	0	1	FALSE
1006	1.1972	3	Saint Albans	United Kingdom	3	male	0	1	807	3			male	5	1	1	unknown	15156.5		1	1	1	1	1	0	2	2	FALSE
1007	1.1987	3	Saint Albans	United Kingdom	3	male	0	1	807	3			male	5	1	1	unknown	15156.5		1	1	1	1	1	0	2	2	FALSE
1008	14.0341	unknown	New Delhi	India	1	male	0	0	87	1	Madras	India	male	45	0	2	Different City	15143.7		1	0	0	2	2	1760.44	0	1	FALSE
1009	14.0477	unknown	New Delhi	India	1	male	0	0	87	1	Madras	India	male	45	0	2	Different City	15143.7		1	0	0	2	2	1760.44	0	1	FALSE
1011	14.0528	2	New Delhi	India	1	male	0	1	87	1	Madras	India	male	45	0	2	Different City	15143.7		1	4	0	2	0	1760.44	0	1	FALSE
1012	14.0641	1	New Delhi	India	1	male	0	1	87	1	Madras	India	male	45	0	2	Different City	15143.7		1	4	0	2	1	1760.44	0	1	FALSE
1013	14.0682	unknown	New Delhi	India	1	male	0	0	87	1	Madras	India	male	45	0	2	Different City	15143.7		1	0	0	2	2	1760.44	0	1	FALSE
1014	14.0685	unknown	Madras	India	1	male	0	0	87	1	Madras	India	male	45	0	2	Same City	15143.7		1	0	0	2	2	0	1	1	FALSE
1016	3.9441	2	Sheffield	United Kingdom	6	female	0	1	410	unknown	Bolton	United Kingdom	female	2	0	2	Different City	15153.8		1	4	0	2	2	67.3536	0	1	FALSE
1017	14.0833	2	New Delhi	India	1	male	1	1	87	1	Madras	India	male	45	0	2	Different City	15143.7		1	100	0	2	0	1760.44	0	1	TRUE
1018	1.0415	unknown	Port Stanley	Canada	3	unknown	0	0	866	2	Tokyo	Japan	male	1	1	2	Different Country	15156.7		2	1	1	1	2	10367.8	0	0	FALSE
1019	1.0287	2		United Kingdom	3	male	0	1	873	2	Bournemouth	United Kingdom	male	3	5	0	unknown	15156.8		1	4	4	1	1	528.502	2	1	FALSE
1020	5.2416	2		United States	1	male	0	0	136	2	Reading	United Kingdom	female	24	5	2	unknown	15152.6		0	0	4	2	1	7173.75	2	0	FALSE
1021	12.5146	unknown	Reidsville	United States	1	male	0	0	90	3	Lexington	United States	female	1	4	2	Different City	15145.3		0	1	6	0	2	467.885	0	1	FALSE
1022	0.0253	2	Hanoi	Vietnam	2	male	0	1	1017	2	New Delhi	India	male	1	1	1	Different Country	15157.8		1	4	100	0	1	3002.14	0	0	FALSE
1023	14.1226	unknown	New Delhi	India	1	male	0	0	87	1	Madras	India	male	45	0	2	Different City	15143.7		1	0	0	2	2	1760.44	0	1	FALSE
1024	14.125	unknown	Bangalore	India	1	male	0	0	87	1	Madras	India	male	45	0	2	Different City	15143.7		1	0	0	2	2	287.898	0	1	FALSE
1025	0.9715	unknown	Brighton	United Kingdom	3	unknown	0	1	903	3		United Kingdom	female	1	1	1	unknown	15156.9		2	4	4	1	2	552.377	2	1	FALSE
1026	4.9766	unknown	Riyadh	Saudi Arabia	2	unknown	0	0	143	2	Riyadh	Saudi Arabia	male	1	1	2	Same City	15152.9		2	0	4	2	2	0	1	1	FALSE
1028	14.1716	unknown	Madras	India	1	male	0	0	87	1	Madras	India	male	45	0	2	Same City	15143.7		1	0	0	2	2	0	1	1	FALSE
1029	14.1729	2	New Delhi	India	1	male	0	1	87	1	Madras	India	male	45	0	2	Different City	15143.7		1	3	0	2	0	1760.44	0	1	FALSE
1030	14.1753	unknown	New Delhi	India	1	male	0	0	87	1	Madras	India	male	45	0	2	Different City	15143.7		1	0	0	2	2	1760.44	0	1	FALSE
1031	14.1788	unknown	Madras	India	1	male	0	0	87	1	Madras	India	male	45	0	2	Same City	15143.7		1	0	0	2	2	0	1	1	FALSE
1032	14.1836	2	New Delhi	India	1	male	0	1	87	1	Madras	India	male	45	0	2	Different City	15143.7		1	10	0	2	0	1760.44	0	1	FALSE
1033	14.1847	unknown	New Delhi	India	1	male	0	0	87	1	Madras	India	male	45	0	2	Different City	15143.7		1	0	0	2	2	1760.44	0	1	FALSE
1034	14.1862	unknown	New Delhi	India	1	male	0	0	87	1	Madras	India	male	45	0	2	Different City	15143.7		1	0	0	2	2	1760.44	0	1	FALSE
1035	14.1877	unknown	Pune	India	1	male	0	0	87	1	Madras	India	male	45	0	2	Different City	15143.7		1	0	0	2	2	914.627	0	1	FALSE
1036	14.1892	1	Madras	India	1	male	1	1	87	1	Madras	India	male	45	0	2	Same City	15143.7		1	4	0	2	1	0	1	1	TRUE
1037	0.0011	1	Madras	India	2	female	0	1	1036	1	Madras	India	male	1	1	1	Same City	15157.9		0	4	4	1	1	0	1	1	FALSE
1038	14.1962	unknown	New Delhi	India	1	male	0	0	87	1	Madras	India	male	45	0	2	Different City	15143.7		1	0	0	2	2	1760.44	0	1	FALSE
1039	14.2001	2	Norwalk	United States	1	male	0	1	87	1	Madras	India	male	45	0	2	Different Country	15143.7		1	4	0	2	0	13414.5	0	0	FALSE
1040	14.2084	2	Norwalk	United States	1	male	0	1	87	1	Madras	India	male	45	0	2	Different Country	15143.7		1	4	0	2	0	13414.5	0	0	FALSE
1042	4.4187	3	Hartlepool	United Kingdom	3	male	0	2	275	2	Bristol	United Kingdom	female	10	1	0	Different City	15153.5		0	4	4	1	0	371.596	0	1	FALSE
1044	0.3236	2			1	male	0	2	1010	2	Pontefract	United Kingdom	male	1	1	0	unknown	15157.8		1	10	10	1	1	0	2	2	FALSE
1045	9.1591	2	London	United Kingdom	1	female	0	2	97	2	Seattle	United States	male	305	5	0	Different Country	15148.9		0	4	6	0	1	7701.99	0	0	FALSE
1046	1.191	1		United Kingdom	2	male	0	2	920	3		United Kingdom	female	3	5	0	unknown	15156.9		0	4	1	0	0	0	2	1	FALSE
1047	1.196	unknown		United Kingdom	2	male	0	0	920	3		United Kingdom	female	3	5	2	unknown	15156.9		0	4	1	0	2	0	2	1	FALSE
1048	9.2416	unknown		United Kingdom	1	female	0	0	97	2	Seattle	United States	male	305	5	2	unknown	15148.9		0	0	6	2	2	7229.77	2	0	FALSE
1049	4.6934	unknown	Driffield	United Kingdom	2	unknown	0	0	258	3	Heriot	United Kingdom	male	13	100	2	Different City	15153.5		2	0	4	2	2	253.927	0	1	FALSE
1050	15.3935	1	Stockport	United Kingdom	1	male	0	3	86	3	Oxford	United Kingdom	male	17	3	1	Different City	15142.8		1	1	1	1	0	193.95	0	1	FALSE
1051	2.2047	2	Cirencester	United Kingdom	2	male	0	1	770	3	Leeds	United Kingdom	male	1	1	1	Different City	15156.2		1	1	1	1	0	233.382	0	1	FALSE
1052	2.9653	2		United States	2	female	1	2	648	2	Waterlooville	United Kingdom	male	1	5	0	unknown	15155.5		0	4	4	1	1	7200.11	2	0	TRUE
1053	0.0124	2	Waterlooville	United Kingdom	3	female	0	5	1052	2		United States	female	1	2	0	unknown	15158.5		1	4	4	1	1	7200.11	2	0	FALSE
1054	2.8132	unknown	Manchester	United Kingdom	2	unknown	0	0	699	1	Manchester	United Kingdom	male	1	5	2	Same City	15155.8		2	0	6	2	2	0	1	1	FALSE
1055	5.0693	2			3	female	1	1	275	2	Bristol	United Kingdom	female	10	1	1	unknown	15153.5		1	1	4	0	1	0	2	2	TRUE
1056	9.7287	4	London	United Kingdom	1	female	0	0	97	2	Seattle	United States	male	305	5	2	Different Country	15148.9		0	0	6	2	0	7701.99	0	0	FALSE
1058	2.3025	3	Ashton-under-lyne	United Kingdom	2	male	0	1	778	2	Lincoln	United Kingdom	male	2	3	0	Different City	15156.4		1	1	1	1	0	107.837	0	1	FALSE
1059	9.8289	unknown			1	unknown	0	0	97	2	Seattle	United States	male	305	5	2	unknown	15148.9		2	0	6	2	2	0	2	2	FALSE
1060	0.1528	2			4	female	0	1	1055	2			female	1	1	1	unknown	15158.6		1	2	1	0	1	0	2	2	FALSE
1061	25.7105	unknown	Over	Germany	1	unknown	0	0	64	2	Chesterfield	United Kingdom	female	142	3	2	Different Country	15133.1		2	1	4	0	2	764.383	0	0	FALSE
1062	5.3749	unknown	London	United Kingdom	3	male	0	0	268	3	Basildon	United Kingdom	female	1	1	2	Different City	15153.5		0	1	4	0	2	43.3232	0	1	FALSE
1063	2.1793	unknown	Dublin	Ireland	4	unknown	0	0	855	3	Dublin	Ireland	female	3	1	2	Same City	15156.7		2	1	4	0	2	0	1	1	FALSE
1064	2.1805	unknown	Dublin	Ireland	4	unknown	0	0	855	3	Dublin	Ireland	female	3	1	2	Same City	15156.7		2	1	4	0	2	0	1	1	FALSE
1065	8.9102	unknown	Dublin	Ireland	2	unknown	0	0	106	3		United States	female	13	5	2	unknown	15150		2	1	6	0	2	6758.72	2	0	FALSE
1066	8.9107	unknown	Dublin	Ireland	2	unknown	0	0	106	3		United States	female	13	5	2	unknown	15150		2	1	6	0	2	6758.72	2	0	FALSE
1067	8.911	unknown	Dublin	Ireland	2	unknown	0	0	106	3		United States	female	13	5	2	unknown	15150		2	1	6	0	2	6758.72	2	0	FALSE
1068	8.9114	unknown	Dublin	Ireland	2	unknown	0	0	106	3		United States	female	13	5	2	unknown	15150		2	1	6	0	2	6758.72	2	0	FALSE
1069	2.1886	unknown	Dublin	Ireland	4	unknown	0	0	855	3	Dublin	Ireland	female	3	1	2	Same City	15156.7		2	1	4	0	2	0	1	1	FALSE
1070	8.919	unknown	Dublin	Ireland	2	unknown	0	0	106	3		United States	female	13	5	2	unknown	15150		2	1	6	0	2	6758.72	2	0	FALSE
1071	8.9221	unknown	Dublin	Ireland	2	unknown	0	0	106	3		United States	female	13	5	2	unknown	15150		2	1	6	0	2	6758.72	2	0	FALSE
1072	8.9425	3	La Verne	United States	2	female	0	1	106	3		United States	female	13	5	0	unknown	15150		1	4	6	0	1	2017.58	2	1	FALSE
1073	5.1692	unknown	Albany	United States	1	male	0	0	381	unknown	Albany	United States	female	3	0	2	Same City	15153.8		0	4	0	2	2	0	1	1	FALSE
1074	5.1528	unknown	Swadlincote	United Kingdom	6	female	0	0	410	unknown	Bolton	United Kingdom	female	2	0	2	Different City	15153.8		1	0	0	2	2	107.57	0	1	FALSE
1075	8.9859	unknown	Port Stanley	Canada	3	male	0	0	109	3	Denver	United States	female	1	1	2	Different Country	15150		0	4	4	1	2	2008.9	0	0	FALSE
1076	5.2817	unknown	Brighton	United Kingdom	5	female	0	0	407	unknown	London	United Kingdom	female	1	0	2	Different City	15153.8		1	4	4	1	2	76.1736	0	1	FALSE
1077	5.8084	unknown			4	female	0	0	374	2	Manchester	United Kingdom	female	4	1	2	unknown	15153.8		1	4	4	1	2	0	2	2	FALSE
1078	2.9995	2		France	2	male	0	1	829	4	London	United Kingdom	female	3	3	0	unknown	15156.6		0	4	1	0	0	611.652	2	0	FALSE
1079	6.0069	unknown		United Kingdom	4	female	0	0	377	unknown	Fareham	United Kingdom	female	2	0	2	unknown	15153.8		1	4	0	2	2	524.901	2	1	FALSE
1080	6.1751	3			4	female	0	1	376	2	Flitwick	United Kingdom	female	8	1	1	unknown	15153.8		1	4	4	1	0	0	2	2	FALSE
1081	11.1793	1			1	male	0	100	97	2	Seattle	United States	male	305	5	0	unknown	15148.9		1	1	6	0	0	0	2	2	FALSE
1082	14.1097	unknown			1	unknown	0	0	97	2	Seattle	United States	male	305	5	2	unknown	15148.9		2	0	6	2	2	0	2	2	FALSE
1083	9.5475	3			3	male	0	1	279	3	Thatcham	United Kingdom	female	13	1	1	unknown	15153.5		0	1	4	0	1	0	2	2	FALSE
1084	12.0631	unknown			2	male	0	0	415	2	Yeovil	United Kingdom	male	1	100	2	unknown	15153.8		1	4	100	0	2	0	2	2	FALSE
1085	18.7961	unknown			1	male	0	0	97	2	Seattle	United States	male	305	5	2	unknown	15148.9		1	0	6	2	2	0	2	2	FALSE
1086	25.3462	unknown			1	female	0	0	97	2	Seattle	United States	male	305	5	2	unknown	15148.9		0	0	6	2	2	0	2	2	FALSE
1087	23.1419	2			5	female	0	0	287	2	Liverpool	United Kingdom	female	5	1	2	unknown	15153.6		1	4	4	1	1	0	2	2	FALSE
1088	23.1287	unknown			5	female	0	0	359	3		United Kingdom	female	16	1	2	unknown	15153.7		1	0	4	2	2	0	2	2	FALSE

## Sheet: Langley_Recruits_anonymized
Langley_Recruits_anonymized_data_field_keys
Age
1	< 20
2	20 - 40
3	41 - 60
4	> 60
Heard_From
1	Friend
2	Family member
3	Your organization
4	Langley Castle
5	Media
100	Other
Recruiter_Join_Date_Numeric_Days
	Number of days since the epoch (January 1, 1970): http://en.wikipedia.org/wiki/Epoch_time
Same_Heard_From_as_Recruiter
0	FALSE
1	TRUE
2	Unknown (either recruit or recruiter didn't provide information)
Unused in PLoS ONE analysis:
Heard_Through
1	Email
2	Instant messaging
3	Phone call or text message
4	Facebook
5	Other social media (eg. Twitter)
6	Internet web site
7	Newspaper
8	Television
9	Radio
10	Word-of-mouth
100	Other
Heard_Through_Same_Medium_as_Recruiter
Same_Age_as_Recruiter
Same_City_as_Recruiter
Same_Country_as_Recruiter
Same_Gender_as_Recruiter
0	FALSE
1	TRUE
2	Unknown (either recruit or recruiter didn't provide information)
